# Supplementary material for: Associations between serum adipocytokines and glycemic tolerance biomarkers in a rural Chinese population
Source: PLoS One. 2017 Aug 7;12(8):e0182273. doi: 10.1371/journal.pone.0182273 (PMC5546634; doi:10.1371/journal.pone.0182273)
Supplement: S1 File — (XLS) [file pone.0182273.s001.xls]

## Sheet: Serum Adiocytokines and Glycem
Gender	Age（year）	Ethnic group	Education levels	smoking	Drinking	Antidiabetic drugs	SBP	DBP	Height	Weight	WC	Blood glucose	TC	TG	HDL-C	LDL-C	BMI	Leptin	Adiponectin	Insulin	β-Cell Function (%β)	Insulin Resistance (100/%S)	Group	Logleptin	Logadiponectin	HOMA-IR (100/%S)	HOMA-β	Qadiponectin	Qleptin	M-adiponectin	M-leptin
1	60	2	1	2	2	0	110	68	155	64.4	80	4.2	3.52	0.64	1.08	2.15	26.8054	5.21742	6.881	45.4884	121.2	0.81	1	0.717456	3.83765	1	1	1	2	4.6	5.1
1	38	2	3	2	2	0	100	71	165	58	80	4.3	2.85	1.02	0.89	1.5	21.3039	9.56972	1.77731	37.0468	100.8	0.67	1	0.980899	3.24976	0	1	1	3	4.6	8.4
1	50	2	3	1	2	0	120	78	173	62.1	76	4.4	4.38	1.15	1.67	2.19	20.7491	7.80864	20.7645	34.0449	90.9	0.62	1	0.892575	4.31732	0	1	3	3	24.6	8.4
1	52	1	3	2	1	0	132	80	167	64.7	85	4.4	3.9	1.1	1.74	1.67	23.1991	19.1726	132.685	20.2481	64.4	0.37	1	1.28268	5.12282	0	1	4	4	58.2	14.4
2	34	2	1	2	2	0	122	84	158	57.5	68	4.5	3.65	0.92	1.21	2.02	23.0332	5.17471	17.083	34.2678	87.3	0.63	1	0.713886	4.23256	0	1	2	2	14.5	5.1
2	41	1	3	2	2	0	104	80	154	63.9	78	4.5	4.18	1.77	1.17	2.21	26.9438	3.12552	0.45209	82.0547	156.6	1.48	1	0.494923	2.65522	1	1	1	1	4.6	2.9
1	27	2	2	2	2	0	110	70	176	69.1	81	4.5	2.81	0.92	0.79	1.61	22.3076	6.23044	6.17536	42.0477	100	0.77	1	0.794518	3.79066	1	1	1	2	4.6	5.1
2	56	2	2	2	2	0	120	70	156	57.3	84	4.5	3.6	0.57	2.08	1.26	23.5454	9.79869	63.2573	27.3006	75	0.5	1	0.991168	4.80111	0	1	4	3	58.2	8.4
2	64	2	1	2	2	0	130	78	147	51	85	4.5	3.57	1.37	1.04	1.91	23.6013	4.89765	5.87146	37.6458	92.9	0.69	1	0.689988	3.76875	0	1	1	2	4.6	5.1
2	56	1	1	2	2	0	110	80	155	51.7	85	4.5	5.75	1.04	1.74	3.54	21.5193	9.05655	15.8067	41.4	99	0.76	1	0.956963	4.19884	1	1	2	3	14.5	8.4
1	58	2	1	3	2	0	120	80	175	59	68	4.6	2.83	0.41	0.67	1.98	19.2653	7.25087	17.3434	34.825	84.4	0.64	1	0.86039	4.23913	0	1	2	3	14.5	8.4
1	70	1	1	1	1	0	130	70	168	58.4	75	4.6	3.73	0.82	1.35	2	20.6916	1.92494	9.64319	37.9175	89.3	0.7	1	0.284416	3.98422	0	1	1	1	4.6	2.9
2	53	1	1	2	2	0	148	89	155	58.8	75	4.6	5.94	0.71	2.12	3.5	24.4745	3.12552	35.5479	39.791	92.2	0.73	1	0.494923	4.55081	1	1	4	1	58.2	2.9
1	47	2	3	3	2	0	103	66	169	67	81	4.6	3.5	1.53	1.26	1.55	23.4586	1.76416	58.3239	22.8845	63.7	0.42	1	0.246537	4.76585	0	1	4	1	58.2	2.9
1	48	2	2	2	2	0	129	86	170	64.7	87	4.6	2.7	0.88	1.11	1.19	22.3875	13.6312	40.7814	40.2501	92.9	0.74	1	1.13453	4.61046	1	1	4	4	58.2	14.4
1	62	1	1	2	2	0	113	74	176	61.6	89	4.6	4	2.02	1.22	1.87	19.8864	10.4987	10.2523	38.5305	90.3	0.71	1	1.02114	4.01082	1	1	1	3	4.6	8.4
2	57	1	1	2	2	0	130	61	159	65.3	89	4.6	4.97	1.06	1.28	3.21	25.8297	12.4831	20.3167	54.8633	114.4	1	1	1.09632	4.30785	1	1	3	4	24.6	14.4
2	37	2	2	2	2	0	112	70	157	54.4	63	4.7	2.77	0.46	1.12	1.44	22.0699	4.04385	50.2895	36.0996	82.7	0.67	1	0.606795	4.70148	0	1	4	1	58.2	2.9
2	29	2	2	2	2	0	120	70	159	57.1	64	4.7	4.36	1.3	1.4	2.38	22.5861	5.21742	12.2095	34.6021	80.4	0.64	1	0.717456	4.0867	0	1	2	2	14.5	5.1
1	52	1	3	1	1	0	112	82	167	54.8	66	4.7	4.16	0.74	1.19	2.64	19.6493	4.73886	22.2739	37.7642	85.3	0.7	1	0.675674	4.3478	0	1	3	2	24.6	5.1
2	41	2	3	2	2	0	110	70	153	46.6	72	4.7	3.31	0.78	1.25	1.71	19.9069	7.50579	9.45107	34.435	80.2	0.64	1	0.875396	3.97548	0	1	1	3	4.6	8.4
1	56	2	2	2	2	0	130	80	165	52.8	75	4.7	3.84	1.196	1.21	2.091	19.3939	4.90403	28.9673	34.3166	80	0.63	1	0.690553	4.46191	0	1	3	2	24.6	5.1
1	36	2	3	2	2	0	131	82	168	54.4	75	4.7	3.1	1.72	1.12	1.21	19.2744	4.67213	0.926668	24.2205	63.4	0.45	1	0.669515	2.96692	0	1	1	2	4.6	5.1
1	55	2	1	2	2	0	134	86	165	55.7	75	4.7	3.9	0.65	2.2	1.41	20.4591	11.9751	51.895	14.3147	44.7	0.27	1	1.07828	4.71513	0	0	4	4	58.2	14.4
1	33	1	2	1	2	0	90	70	159	57.7	77	4.7	4.78	1.7	1.42	2.6	22.8235	4.42117	4.71523	90.545	153.6	1.65	1	0.645537	3.6735	1	1	1	2	4.6	5.1
2	50	2	1	2	2	0	170	100	167	59.8	82	4.7	4.58	2.1	1.34	2.29	21.4421	2.74605	12.3162	35.3056	81.5	0.65	1	0.438708	4.09048	0	1	2	1	14.5	2.9
1	67	2	1	2	2	0	110	74	168	57.7	84	4.7	3.62	0.93	1.07	2.13	20.4436	6.22233	16.9514	35.0966	81.2	0.65	1	0.793953	4.2292	0	1	2	2	14.5	5.1
2	80	2	1	2	2	0	128	90	152	48.1	88	4.7	4.38	1.07	1.03	2.88	20.8189	6.20741	14.7074	40.3413	89.1	0.75	1	0.79291	4.16754	1	1	2	2	14.5	5.1
2	33	1	3	2	2	0	120	90	159	68.7	88	4.7	3.65	1.39	1	2.02	27.1746	7.42102	10.3385	38.5095	86.4	0.71	1	0.870464	4.01446	1	1	1	3	4.6	8.4
1	42	1	2	2	2	0	142	79	160	63.4	89	4.7	4	2.42	1.41	1.5	24.7656	6.29865	19.4533	12.4701	40.8	0.23	1	0.799247	4.28899	0	0	3	2	24.6	5.1
2	59	1	1	2	2	0	120	70	145	44.9	63	4.8	5.18	1.02	1.1	3.62	21.3555	12.9094	22.788	37.5135	81.4	0.7	1	1.11091	4.35771	0	1	3	4	24.6	14.4
1	39	2	2	2	2	0	89	60	160	47.8	63	4.8	3.65	1.3	1.27	1.8	18.6719	3.69426	91.8445	37.3185	81.1	0.69	1	0.567527	4.96305	0	1	4	1	58.2	2.9
2	46	2	3	2	2	0	110	78	151	47.1	66	4.8	4.04	0.96	1.37	2.24	20.657	0.0608956	55.4262	148.933	206.4	2.69	1	-1.21541	4.74372	1	1	4	1	58.2	2.9
2	57	1	1	2	2	0	130	70	155	51	68	4.8	2.96	1.21	0.93	1.49	21.2279	4.12516	29.6122	48.3928	96.5	0.9	1	0.61544	4.47147	1	1	3	2	24.6	5.1
2	46	1	2	2	2	0	125	83	159	49.5	69	4.8	3.43	1.36	1.33	1.49	19.5799	7.80864	41.9998	36.0299	79.2	0.67	1	0.892575	4.62325	0	1	4	3	58.2	8.4
1	40	2	2	2	2	0	116	72	165	58.1	69	4.8	3.43	0.79	0.91	2.16	21.3407	3.88102	26.4955	35.9464	79.1	0.67	1	0.588946	4.42317	0	1	3	1	24.6	2.9
2	46	2	1	2	2	0	118	70	155	54.3	72	4.8	3.79	0.76	1.23	2.22	22.6015	0.00223795	137.252	86.2476	142.5	1.58	1	-2.65015	5.13752	1	1	4	1	58.2	2.9
1	28	2	3	2	2	0	111	75	173	58.4	72	4.8	3.87	0.79	1.06	2.45	19.5128	4.49988	21.067	38.8438	83.3	0.72	1	0.653201	4.3236	1	1	3	2	24.6	5.1
2	54	1	1	2	2	0	140	78	151	40.8	72.5	4.8	3.4	0.9	1.33	1.67	17.894	3.24568	10.8256	23.3753	59.3	0.44	1	0.511306	4.03445	0	1	2	1	14.5	2.9
2	46	2	1	2	2	0	122	80	158	58.1	74	4.8	4.2	1.13	1.25	2.44	23.2735	2.66457	14.9019	44.6526	91.5	0.83	1	0.425627	4.17324	1	1	2	1	14.5	2.9
1	57	1	1	1	2	0	108	74	171	57.5	75	4.8	3.3	0.85	1.24	1.68	19.6642	23.3456	36.5781	8.88464	31.2	0.17	1	1.36821	4.56322	0	0	4	4	58.2	14.4
2	37	1	3	2	2	0	126	82	160	59.5	75	4.8	3.43	1.12	1.23	1.7	23.2422	6.48244	35.3102	34.825	77.4	0.65	1	0.811739	4.5479	0	1	3	2	24.6	5.1
2	58	1	1	2	2	0	108	80	161.6	60.7	79.8	4.8	5.18	0.98	2.04	2.7	23.2437	6.20071	31.6997	87.2575	143.7	1.6	1	0.792442	4.50106	1	1	3	2	24.6	5.1
2	74	1	1	2	2	0	119	74	143	44.6	80	4.8	3.7	0.89	1.38	1.92	21.8104	23.5414	140.395	38.2875	82.5	0.71	1	1.37183	5.14735	1	1	4	4	58.2	14.4
1	61	1	2	1	1	0	138	77	172	55.8	80	4.8	4	0.78	1.69	1.96	18.8615	2.14208	117.907	41.7699	87.4	0.78	1	0.330836	5.07154	1	1	4	1	58.2	2.9
2	53	2	2	2	2	0	130	80	150	54.3	81	4.8	5.52	0.91	1.29	3.82	24.1333	7.04486	19.9362	38.7045	83.1	0.72	1	0.847873	4.29964	1	1	3	3	24.6	8.4
2	48	2	1	2	2	0	132	90	161	62.7	84	4.8	3.51	1.22	0.87	2.09	24.1889	7.04486	17.6512	41.5462	87.1	0.77	1	0.847873	4.24677	1	1	2	3	14.5	8.4
2	45	2	1	2	2	0	104	62	139	47.2	85	4.8	3.8	0.89	1.39	2.01	24.4294	5.48821	49.2183	30.3146	70.5	0.56	1	0.73943	4.69213	0	1	4	2	58.2	5.1
2	44	1	2	2	2	0	137	82	154	58.8	88	4.8	4.5	0.98	2.06	2	24.7934	4.45521	20.6347	46.6898	94.2	0.87	1	0.648868	4.3146	1	1	3	2	24.6	5.1
1	51	1	3	1	1	0	115	76	175	59.8	88	4.8	2.4	0.96	0.78	1.19	19.5265	13.4261	17.1741	7.00908	26.7	0.13	1	1.12795	4.23487	0	0	2	4	14.5	14.4
1	69	1	2	1	2	0	140	90	164	76.9	92	4.8	4.04	2.93	1.12	1.59	28.5916	3.59842	12.6911	83.7889	139.8	1.54	1	0.556112	4.1035	1	1	2	1	14.5	2.9
2	64	2	1	2	2	0	189	109	156	63.1	93	4.8	5	2.26	1.72	2.26	25.9287	3.78317	2.72537	19.0188	51.7	0.36	1	0.577856	3.43543	0	0	1	1	4.6	2.9
2	65	1	1	2	2	0	148	80	150	69.5	96	4.8	4.63	2.14	0.83	2.84	30.8889	2.78272	21.3832	45.579	92.7	0.85	1	0.444469	4.33007	1	1	3	1	24.6	2.9
1	60	2	1	2	2	0	178	90	172	72.9	97	4.8	3.43	0.98	0.89	2.1	24.6417	3.98964	25.3321	36.81	80.3	0.68	1	0.600933	4.40367	0	1	3	1	24.6	2.9
2	69	1	1	2	2	0	178	87	158	68.6	102	4.8	5.8	1.5	2.27	2.86	27.4796	8.38388	20.7618	34.7137	77.2	0.65	1	0.923445	4.31727	0	1	3	3	24.6	8.4
2	48	1	1	2	2	0	98	64	161	49	61	4.9	3.13	0.69	0.76	2.06	18.9036	2.4936	26.8833	41.8805	84	0.78	1	0.396826	4.42948	1	1	3	1	24.6	2.9
2	56	1	1	2	2	0	110	80	167	50.8	65	4.9	3.48	0.91	1.27	1.8	18.2151	8.21591	36.6744	37.6876	78.3	0.7	1	0.914655	4.56436	0	1	4	3	58.2	8.4
2	68	1	1	2	2	0	130	80	150	48	70	4.9	3.49	0.56	1.33	1.91	21.3333	5.60808	36.4992	100.352	151.7	1.85	1	0.748814	4.56228	1	1	4	2	58.2	5.1
2	45	2	2	2	2	0	124	78	155	46.8	71	4.9	3.9	0.65	1.62	1.99	19.4797	5.5176	18.9054	41.5462	83.6	0.78	1	0.74175	4.27659	1	1	3	2	24.6	5.1
1	37	1	2	1	2	0	110	70	161	56.9	71	4.9	2.65	0.84	0.86	1.41	21.9513	12.733	11.108	38.5095	79.4	0.72	1	1.10493	4.04564	1	1	2	4	14.5	14.4
1	26	1	3	2	2	0	119	66	171	54.8	72	4.9	3.8	1.1	1.85	1.46	18.7408	9.27667	36.9572	17.3513	46.6	0.33	1	0.967392	4.5677	0	0	4	3	58.2	8.4
1	39	2	2	2	2	0	102	72	170	61.8	72	4.9	3.96	1.12	1.22	2.24	21.3841	5.00734	14.581	33.4808	72.3	0.63	1	0.699607	4.16379	0	1	2	2	14.5	5.1
1	43	2	1	2	2	0	122	76	167	51.4	73	4.9	4.5	0.61	1.69	2.54	18.4302	5.32275	48.292	21.8142	54.3	0.41	1	0.726136	4.68388	0	1	4	2	58.2	5.1
1	58	1	3	1	1	0	120	80	161	54.2	73	4.9	3.25	0.53	1.56	1.45	20.9097	12.9588	72.3646	42.5422	84.9	0.79	1	1.11256	4.85953	1	1	4	4	58.2	14.4
1	43	1	1	2	1	0	110	70	148	60.8	73	4.9	4.54	2.17	1.25	2.31	27.7575	3.77574	19.144	55.7897	101.9	1.04	1	0.577002	4.28203	1	1	3	1	24.6	2.9
2	54	2	1	2	2	0	205	120	145	50.8	75	4.9	4.62	2.09	0.99	2.69	24.1617	3.61888	5.53959	45.579	89	0.85	1	0.558574	3.74348	1	1	1	1	4.6	2.9
2	47	2	1	2	2	0	124	84	160	57.1	76	4.9	4.34	1.85	1.17	2.34	22.3047	2.30234	52.6212	37.214	77.6	0.7	1	0.36217	4.72116	0	1	4	1	58.2	2.9
2	43	1	2	2	2	0	122	74	175	61.3	77	4.9	3.2	1.73	1.03	1.39	20.0163	9.49146	0.36965	25.8394	60.8	0.48	1	0.977333	2.56779	0	1	1	3	4.6	8.4
1	41	2	3	2	2	0	120	80	173	62.3	80	4.9	5.52	1	1.97	3.1	20.8159	9.48219	18.8711	34.0449	73.1	0.64	1	0.976909	4.2758	0	1	3	3	24.6	8.4
1	32	2	1	2	2	0	115	75	160	63.3	80	4.9	3.02	0.79	1.1	1.56	24.7266	2.2942	16.5647	34.435	73.7	0.64	1	0.360631	4.21918	0	1	2	1	14.5	2.9
1	69	2	1	2	2	0	126	80	160	57.2	82	4.9	3.56	1.1	1.15	1.91	22.3437	0.0263081	40.1063	35.215	74.8	0.66	1	-1.57991	4.60321	0	1	4	1	58.2	2.9
1	59	1	3	1	2	0	130	80	174	70	82	4.9	3.28	0.7	1.37	1.6	23.1206	4.36672	26.718	36.8936	77.2	0.69	1	0.640155	4.4268	0	1	3	2	24.6	5.1
1	34	1	3	1	1	0	126	72	163	63.9	83	4.9	4.1	1.52	1.42	2	24.0506	7.55951	33.0515	53.2124	98.7	0.99	1	0.878494	4.51919	1	1	3	3	24.6	8.4
1	72	1	1	1	2	0	116	70	170	53.9	84	4.9	6	1.16	1.35	4.13	18.6505	5.26973	4.04592	146.092	195.7	2.65	1	0.721789	3.60702	1	1	1	2	4.6	5.1
1	47	2	2	1	2	0	110	80	165	73.2	84	4.9	4.88	2.25	0.88	2.99	26.8871	2.79837	8.28625	32.9166	71.5	0.62	1	0.446905	3.91836	0	1	1	1	4.6	2.9
1	40	2	1	2	2	0	115	73	168	52.7	86	4.9	3.5	1.05	1.17	1.86	18.6721	0.0449428	31.3006	31.4414	69.3	0.59	1	-1.34734	4.49555	0	1	3	1	24.6	2.9
1	60	2	1	2	2	0	110	70	154	60.4	86	4.9	3.47	0.75	1.09	2.04	25.468	2.58717	21.9135	35.8767	75.8	0.67	1	0.412826	4.34071	0	1	3	1	24.6	2.9
2	34	1	3	2	2	0	140	90	158	68.9	87	4.9	3.73	0.85	1.21	2.14	27.5997	13.0228	13.559	41.0517	82.9	0.77	1	1.11471	4.13223	1	1	2	4	14.5	14.4
2	51	1	2	2	2	0	107	72	151	61.9	89	4.9	5.9	2.57	1.66	3.08	27.1479	12	9.409	34.5707	73.9	0.65	1	1.07918	3.97354	0	1	1	4	4.6	14.4
2	42	2	1	2	2	0	137	81	161	66.2	91	4.9	4	1.28	1.3	2.12	25.5391	9.71074	71.6367	34.6513	74	0.65	1	0.987253	4.85514	0	1	4	3	58.2	8.4
1	57	1	2	2	2	0	120	82	172	71	95	4.9	3.8	1.22	1.59	1.66	23.9995	5.18197	25.1613	10.9161	34.3	0.21	1	0.714495	4.40073	0	0	3	2	24.6	5.1
2	54	1	1	2	2	0	132	82	155	77.3	107	4.9	3.8	1.82	1.47	1.51	32.1748	6.29865	4.61825	109.337	160.7	2	1	0.799247	3.66448	1	1	1	2	4.6	5.1
1	25	2	2	2	2	0	107	71	165	83.5	108	4.9	3.04	2.08	1.12	0.97	30.6703	2.85131	5.55696	41.2537	83.2	0.77	1	0.455045	3.74484	1	1	1	1	4.6	2.9
1	39	1	2	2	2	0	110	80	169	59.5	67	5	2.56	0.86	0.66	1.51	20.8326	2.90488	35.9712	74.226	118.8	1.38	1	0.463128	4.55596	1	1	4	1	58.2	2.9
1	35	2	2	1	2	0	110	78	168	63.2	74	5	3.91	0.92	1.31	2.19	22.3923	4.68867	25.4605	34.7066	71.1	0.65	1	0.67105	4.40587	0	1	3	2	24.6	5.1
1	60	1	3	2	1	0	90	60	161	53.6	75	5	4.05	0.6	1.92	1.87	20.6782	7.55255	32.6305	39.4428	77.5	0.74	1	0.878094	4.51362	1	1	3	3	24.6	8.4
2	36	1	2	2	2	0	106	59	155	52.7	76	5	3.2	1.14	1.68	1.01	21.9355	4.67754	48.4235	23.3753	54.6	0.44	1	0.670017	4.68506	0	1	4	2	58.2	5.1
2	38	1	2	2	2	0	100	64	150	53.8	78	5	3.84	1.196	1.21	2.091	23.9111	3.4326	31.6997	37.9314	75.5	0.71	1	0.535623	4.50106	1	1	3	1	24.6	2.9
1	61	1	3	1	2	0	120	80	164	61.8	78	5	4.44	0.98	1.45	1.54	22.9774	7.12318	60.6621	39.0319	77	0.73	1	0.852674	4.78292	1	1	4	3	58.2	8.4
1	42	2	3	3	2	0	130	80	168	68.1	80	5	2.86	1.33	0.88	1.38	24.1284	4.68047	11.1993	36.8936	74.1	0.69	1	0.670289	4.04919	0	1	2	2	14.5	5.1
1	41	1	2	1	2	0	125	66	163	68.9	80.5	5	3.8	0.87	1.42	1.99	25.9325	0.0906244	34.5308	26.5401	59.4	0.5	1	-1.04275	4.53821	0	1	3	1	24.6	2.9
2	44	1	2	2	2	0	127	74	153	57.3	81	5	5.2	1.12	2.01	2.69	24.4778	12.2139	39.3133	22.8845	53.8	0.43	1	1.08685	4.59454	0	1	4	4	58.2	14.4
1	42	1	3	1	2	0	128	91	162	53.7	82	5	3.5	2.19	1.37	1.14	20.4618	6.0626	17.1741	21.0749	50.9	0.4	1	0.782659	4.23487	0	0	2	2	14.5	5.1
1	44	1	2	1	1	0	115	78	178	74.8	86	5	3.3	1.32	1.42	1.29	23.6081	11.4515	46.9596	84.5554	129.8	1.57	1	1.05886	4.67172	1	1	4	4	58.2	14.4
2	42	1	2	2	1	0	118	72	158	70	87.5	5	2.9	0.74	1.26	1.31	28.0404	7.60474	42.2086	20.345	49.7	0.38	1	0.881085	4.6254	0	0	4	3	58.2	8.4
1	50	1	3	1	2	0	114	73	164	71	87.5	5	4	0.79	1.5	2.14	26.398	4.49943	53.4539	18.9162	47.4	0.36	1	0.653158	4.72798	0	0	4	2	58.2	5.1
1	65	1	2	1	2	0	120	76	156	59	88	5	4.04	1.07	1.57	1.99	24.2439	8.90434	30.1085	33.1325	68.9	0.62	1	0.949602	4.47869	0	1	3	3	24.6	8.4
2	49	1	3	2	2	0	100	62	163	62.9	90	5	4.8	1.27	1.62	2.61	23.6742	6.0975	29.7356	14.3147	39.3	0.27	1	0.785152	4.47328	0	0	3	2	24.6	5.1
2	44	1	3	2	2	0	122	72	159	69.2	92	5	3.9	1.59	1.24	1.94	27.3723	10.8919	83.3148	16.7515	43.7	0.32	1	1.0371	4.92072	0	0	4	3	58.2	8.4
2	40	2	1	2	2	0	118	76	158	39.7	54	5.1	3.81	1.34	1.15	2.04	15.9029	4.00636	18.303	34.2678	67.8	0.65	1	0.60275	4.26252	0	1	2	1	14.5	2.9
1	53	1	3	2	2	0	108	82	162	51.6	61	5.1	5.08	1.2	1.01	3.53	19.6616	5.85081	34.5751	35.9464	70	0.68	1	0.767216	4.53876	0	1	3	2	24.6	5.1
2	48	2	1	2	2	0	100	68	164	46.7	65	5.1	3.33	0.76	1.02	1.97	17.3632	0.00021064	101.097	39.9582	75.1	0.75	1	-3.67646	5.00474	1	1	4	1	58.2	2.9
2	39	1	3	2	2	0	110	70	168	54.3	66	5.1	3.61	0.86	1.22	2	19.2389	9.06534	15.6562	35.6329	69.6	0.67	1	0.957384	4.19469	0	1	2	3	14.5	8.4
1	60	2	2	2	2	0	115	75	162	48.2	68	5.1	5.1	0.99	2.12	2.53	18.3661	18.7182	72.9689	14.4449	38	0.27	1	1.27226	4.86314	0	0	4	4	58.2	14.4
2	56	1	2	2	2	0	128	80	158	49.9	70	5.1	4.13	0.64	1.43	2.42	19.9888	5.12256	20.0188	49.1659	86.4	0.93	1	0.709487	4.30144	1	1	3	2	24.6	5.1
2	56	1	1	2	2	0	112	81	169	51.5	70	5.1	4.87	1.6	1.28	2.87	18.0316	4.36672	24.731	40.8358	76.2	0.77	1	0.640155	4.39324	1	1	3	2	24.6	5.1
1	27	2	3	2	2	0	130	80	176	62.3	71	5.1	4.41	1.01	1.6	2.36	20.1123	8.42801	13.112	36.9772	71.3	0.7	1	0.925725	4.11767	0	1	2	3	14.5	8.4
2	58	1	1	2	2	0	120	80	150	43.9	72	5.1	4.41	0.98	1.24	2.73	19.5111	5.12256	29.0281	45.7601	82.3	0.86	1	0.709487	4.46282	1	1	3	2	24.6	5.1
2	39	1	3	2	2	0	90	60	156	58.4	72	5.1	3.42	0.75	1.29	1.79	23.9974	2.83654	20.6164	33.9265	67.3	0.64	1	0.452789	4.31421	0	1	3	1	24.6	2.9
1	30	1	3	2	1	0	136	91	179	58.9	72	5.1	3	2.03	1.48	0.61	18.3827	18.3417	16.3876	14.007	37.3	0.27	1	1.26344	4.21452	0	0	2	4	14.5	14.4
1	44	2	3	2	2	0	99	60	178	60.7	72	5.1	4.2	1.11	1.96	1.74	19.1579	6.99161	27.9924	15.8155	40.4	0.3	1	0.844577	4.44704	0	0	3	3	24.6	8.4
2	55	1	1	2	2	0	110	70	157	47.7	73	5.1	4.34	1.26	1.23	2.54	19.3517	3.65802	36.2027	39.9025	75.1	0.75	1	0.563246	4.55874	1	1	4	1	58.2	2.9
2	45	1	2	2	2	0	100	70	157	54	73	5.1	3.58	0.72	1.55	1.71	21.9076	4.73886	23.546	35.8767	69.9	0.68	1	0.675674	4.37192	0	1	3	2	24.6	5.1
2	37	2	2	2	2	0	116	76	156	42.7	75	5.1	5	1.77	1.31	2.89	17.546	7.0719	5.3015	21.6008	49.7	0.41	1	0.849536	3.7244	0	0	1	3	4.6	8.4
2	52	2	1	2	2	0	114	76	155	52.7	75	5.1	4.45	2.29	0.96	2.46	21.9355	20.8523	26.5003	34.0449	67.5	0.64	1	1.31915	4.42325	0	1	3	4	24.6	14.4
1	57	2	1	2	2	0	128	73	159	54.1	75	5.1	3.9	1.2	1.83	1.53	21.3995	21.5013	85.739	14.007	37.3	0.27	1	1.33246	4.93318	0	0	4	4	58.2	14.4
1	67	2	1	1	2	0	108	68	173	57.7	75	5.1	4.16	1.58	0.85	2.6	19.279	11.357	10.6533	36.6638	70.9	0.69	1	1.05526	4.02748	0	1	1	4	4.6	14.4
2	62	1	1	2	2	0	128	82	152	41.8	76	5.1	4	0.76	1.56	2.1	18.0921	26.2047	152.58	13.094	35.6	0.25	1	1.41838	5.1835	0	0	4	4	58.2	14.4
1	56	1	1	1	2	0	106	69	161	54.7	76	5.1	3.5	0.89	1.78	1.32	21.1026	4.60886	106.651	8.207	26.1	0.16	1	0.663593	5.02796	0	0	4	2	58.2	5.1
1	42	2	2	1	2	0	110	60	171	66.9	77	5.1	3.48	0.92	1.31	1.76	22.8788	4.99339	22.9523	31.036	63.4	0.59	1	0.698395	4.36083	0	1	3	2	24.6	5.1
1	57	1	2	2	2	0	100	70	166	53.4	78	5.1	3.6	1.68	1.79	1.05	19.3787	8.71821	149.1	10.9161	31.6	0.21	1	0.940427	5.17348	0	0	4	3	58.2	8.4
1	26	2	3	2	2	0	101	69	171	62.8	78	5.1	3.4	0.84	1.14	1.88	21.4767	17.6002	64.2525	11.6114	32.9	0.22	1	1.24552	4.80789	0	0	4	4	58.2	14.4
2	37	2	3	2	2	0	120	89	169	67.9	78	5.1	3.81	1.68	0.78	2.27	23.7737	4.60719	7.57478	33.4808	66.7	0.63	1	0.663436	3.87937	0	1	1	2	4.6	5.1
2	37	1	3	2	2	0	146	100	156	61.1	79	5.1	3.02	1.77	0.87	1.35	25.1068	11.6746	15.3769	36.0996	70.2	0.68	1	1.06724	4.18687	0	1	2	4	14.5	14.4
2	31	1	3	2	2	0	90	77	150	64.1	79	5.1	4.94	2.14	1.08	2.9	28.4889	9.56972	23.8018	88.9918	129.2	1.66	1	0.980899	4.37661	1	1	3	3	24.6	8.4
2	50	1	3	2	2	0	107	66	153	47.9	80	5.1	5.5	1.58	2.19	2.6	20.4622	8.20949	62.3766	18.9162	45.5	0.36	1	0.914316	4.79502	0	0	4	3	58.2	8.4
1	47	2	1	2	1	0	160	100	159	56.1	80	5.1	3.12	1.98	0.71	1.52	22.1906	2.79837	12.391	52.8295	90.7	0.99	1	0.446905	4.09311	1	1	2	1	14.5	2.9
1	57	1	2	1	2	0	109	67	173	57.4	80	5.1	4.4	1.29	1.57	2.25	19.1787	26.4558	24.6386	27.6246	58.6	0.52	1	1.42252	4.39162	0	1	3	4	24.6	14.4
1	65	2	1	2	2	0	124	80	157	58.2	80	5.1	4.79	1.31	1.48	2.72	23.6115	8.98852	31.7455	34.3166	67.8	0.65	1	0.953688	4.50168	0	1	3	3	24.6	8.4
1	27	1	3	2	2	0	120	70	165	62.8	80	5.1	3.5	1.19	1.11	1.85	23.067	6.04753	50.5258	37.5884	72.1	0.71	1	0.781578	4.70351	1	1	4	2	58.2	5.1
1	58	1	1	2	1	0	98	69	164	58.2	81	5.1	3.8	0.97	1.91	1.45	21.6389	0.447314	67.6311	13.2344	35.9	0.25	1	-0.349388	4.83015	0	0	4	1	58.2	2.9
2	58	1	1	2	2	0	116	75	156	54.2	81.5	5.1	5.1	1.16	1.99	2.59	22.2715	4.64041	207.648	34.7137	68.3	0.66	1	0.666556	5.31733	0	1	4	2	58.2	5.1
1	54	2	3	2	2	0	121	77	165	65.7	82	5.1	4.2	0.51	1.45	2.52	24.1322	7.79514	59.9264	13.094	35.6	0.25	1	0.891824	4.77762	0	0	4	3	58.2	8.4
1	30	2	3	2	2	0	120	80	176	68.7	82	5.1	3.53	1.06	0.88	2.17	22.1785	6.15655	4.93106	37.409	71.9	0.71	1	0.789337	3.69294	1	1	1	2	4.6	5.1
2	48	2	1	2	2	0	137	81	165	68.4	83	5.1	2.7	0.57	1.32	1.12	25.124	5.0426	44.7527	15.574	40	0.3	1	0.702654	4.65082	0	0	4	2	58.2	5.1
2	46	2	2	2	2	0	123	83	153	56.9	84	5.1	4	0.64	1.85	1.86	24.3069	12.6019	92.3883	19.2565	46.1	0.37	1	1.10044	4.96562	0	0	4	4	58.2	14.4
1	56	2	2	2	2	0	133	91	163	63.2	85	5.1	4.4	2.99	0.75	2.3	23.7871	5.25329	11.7321	37.2059	71.6	0.7	1	0.720431	4.06938	0	1	2	2	14.5	5.1
1	60	2	2	2	2	0	127	80	162	65.6	85	5.1	5	0.76	1.62	3.04	24.9962	4.76813	53.0017	21.1997	49.1	0.4	1	0.678348	4.72429	0	0	4	2	58.2	5.1
1	57	1	2	3	1	0	110	80	172	67.2	86	5.1	4.34	2.31	1.11	2.2	22.715	3.01392	1.86347	41.6646	77.3	0.79	1	0.479132	3.27032	1	1	1	1	4.6	2.9
2	45	2	3	2	2	0	121	84	156	65	87	5.1	3.8	1.32	1.92	1.29	26.7094	14.6643	62.7192	32.4052	65.3	0.61	1	1.16626	4.7974	0	1	4	4	58.2	14.4
1	30	2	2	2	2	0	114	78	171	80.9	87	5.1	3.95	2.5	0.95	1.87	27.6666	2.79837	9.58457	54.5708	92.7	1.03	1	0.446905	3.98157	1	1	1	1	4.6	2.9
1	65	1	2	1	2	0	129	81	166	62	88	5.1	5	1.28	1.24	3.18	22.4996	10.0934	92.1411	15.4112	39.7	0.29	1	1.00404	4.96445	0	0	4	3	58.2	8.4
2	43	2	1	2	2	0	150	110	160	63.8	88	5.1	3.52	1.37	1.02	1.88	24.9219	2.54288	25.6578	37.0468	71.4	0.7	1	0.405326	4.40922	0	1	3	1	24.6	2.9
1	32	1	3	1	3	0	190	141	161	72.8	93	5.1	3.5	3.72	0.78	1.05	28.0853	16.9265	22.3943	23.9416	53.3	0.45	1	1.22857	4.35014	0	0	3	4	24.6	14.4
1	55	1	1	1	1	0	142	89	163	71.2	94	5.1	3.1	1.2	1.1	1.46	26.7981	0.114588	40.3157	34.917	68.6	0.66	1	-0.94086	4.60547	0	1	4	1	58.2	2.9
1	42	2	2	2	2	0	128	95	167	81.8	94	5.1	4.46	4.61	0.72	1.67	29.3306	1.86388	1.50657	39.798	74.9	0.75	1	0.270418	3.17799	1	1	1	1	4.6	2.9
1	67	2	1	2	2	0	141	79	161	69.8	95	5.1	4.3	1.73	1.34	2.18	26.928	8.21985	23.9809	13.5571	36.5	0.26	1	0.914864	4.37987	0	0	3	3	24.6	8.4
1	65	1	2	1	2	0	111	67	164	65.5	97	5.1	4.5	1.57	1.17	2.62	24.3531	5.72895	21.2097	40.1242	75.3	0.76	1	0.758075	4.32653	1	1	3	2	24.6	5.1
2	38	2	2	2	2	0	98	74	165	46.1	59	5.2	3.48	0.65	1.69	1.5	16.933	3.21271	15.367	33.8708	64.6	0.64	1	0.506872	4.18659	0	1	2	1	14.5	2.9
2	41	1	3	2	2	0	114	78	155	37.8	61	5.2	2.75	1.61	0.92	1.11	15.7336	7.80864	15.4448	33.8708	64.6	0.64	1	0.892575	4.18878	0	1	2	3	14.5	8.4
1	46	2	3	1	2	0	98	68	158	53.5	65	5.2	4.59	0.99	1	3.15	21.4309	8.27147	19.7716	34.435	65.4	0.65	1	0.917583	4.29604	0	1	3	3	24.6	8.4
2	53	1	1	2	2	0	110	65	159.1	49.6	65.5	5.2	4.67	1.04	1.69	2.5	19.5948	7.35609	37.1475	36.9493	68.5	0.7	1	0.866647	4.56993	0	1	4	3	58.2	8.4
2	33	2	2	2	2	0	110	70	164	53.2	66	5.2	3.13	0.46	1.22	1.7	19.7799	2.92558	6.87485	34.435	65.4	0.65	1	0.466212	3.83726	0	1	1	1	4.6	2.9
2	59	1	1	2	2	0	100	48	156	45.1	68	5.2	3.49	0.45	1.42	1.87	18.5322	5.38467	54.1361	35.9812	67.3	0.68	1	0.731159	4.73349	0	1	4	2	58.2	5.1
2	28	1	3	2	2	0	100	70	159	58.3	69	5.2	4.42	1.4	1.06	2.73	23.0608	8.623	31.4256	36.6289	68.1	0.7	1	0.935659	4.49728	0	1	3	3	24.6	8.4
2	52	1	3	2	2	0	114	67	163	45.4	70	5.2	4.5	1.15	1.65	2.33	17.0876	11.267	79.1981	16.8654	40.5	0.32	1	1.05181	4.89871	0	0	4	4	58.2	14.4
1	55	2	1	2	2	0	110	70	155	47	70	5.2	4.13	0.8	1.25	2.52	19.563	0.00358149	31.1007	46.7839	80.4	0.89	1	-2.44594	4.49277	1	1	3	1	24.6	2.9
2	61	2	1	2	2	0	130	80	159	51.7	70	5.2	3.83	0.57	1.58	1.99	20.4501	5.12256	45.2407	33.6549	64.4	0.64	1	0.709487	4.65553	0	1	4	2	58.2	5.1
2	56	2	1	2	2	0	112	80	158	56.8	70	5.2	4.42	4.74	0.82	1.47	22.7528	2.64325	6.59169	39.4149	71.6	0.75	1	0.422138	3.819	1	1	1	1	4.6	2.9
2	29	2	3	2	2	0	98	66	160	52.5	71	5.2	3.76	1.76	1.32	1.65	20.5078	15.4806	15.6577	64.1546	99.5	1.21	1	1.18979	4.19473	1	1	2	4	14.5	14.4
2	57	1	1	2	2	0	129	86	148	45.9	72	5.2	4.1	0.83	1.72	2.01	20.9551	3.54239	92.7517	23.9416	51.2	0.46	1	0.549296	4.96732	0	0	4	1	58.2	2.9
2	27	2	3	2	2	0	110	68	163	56.5	73	5.2	3.26	0.41	1.72	1.36	21.2654	3.50759	16.2092	34.3166	65.2	0.65	1	0.545009	4.20976	0	1	2	1	14.5	2.9
2	35	2	2	2	2	0	120	84	148	45.6	75	5.2	3.28	0.99	1.15	1.67	20.8181	3.84925	71.2285	37.1583	68.8	0.71	1	0.585376	4.85265	1	1	4	1	58.2	2.9
1	45	1	2	2	3	0	100	64	163	50.3	75	5.2	3.8	0.78	1.48	1.97	18.9318	3.50469	134.786	17.6082	41.7	0.34	1	0.544649	5.12964	0	0	4	1	58.2	2.9
2	36	2	1	2	2	0	120	80	151	51.1	75	5.2	4.43	1.41	1.59	2.21	22.4113	4.07722	18.334	35.3683	66.6	0.67	1	0.610364	4.26326	0	1	2	1	14.5	2.9
2	45	1	2	2	2	0	136	89	162	53.1	75	5.2	3.1	1.15	1.43	1.15	20.2332	11.4515	64.2525	35.5211	66.8	0.67	1	1.05886	4.80789	0	1	4	4	58.2	14.4
1	56	1	2	1	1	0	127	65	161	55.9	75	5.2	3.5	0.98	1.15	1.91	21.5655	4.79027	23.3449	9.76503	28.2	0.19	1	0.68036	4.36819	0	0	3	2	24.6	5.1
2	32	1	3	2	2	0	100	60	159	59.6	75	5.2	3.02	0.37	1.24	1.61	23.575	4.53702	7.9395	37.8826	69.7	0.72	1	0.656771	3.89979	1	1	1	2	4.6	5.1
1	39	1	3	1	1	0	121	78	169	54.3	75.3	5.2	3.2	1.11	1.29	1.41	19.0119	7.27482	4.49976	13.4196	34.8	0.26	1	0.861822	3.65319	0	0	1	3	4.6	8.4
1	58	1	2	3	1	0	143	77	160	56.4	76	5.2	2.5	0.73	1.17	1	22.0312	4.2366	34.2039	15.2882	38	0.29	1	0.627017	4.53408	0	0	3	2	24.6	5.1
1	55	2	1	1	2	0	110	80	167	64.6	76	5.2	3.78	1.44	1.14	1.98	23.1633	5.13465	25.7782	38.2448	70.2	0.73	1	0.710511	4.41125	1	1	3	2	24.6	5.1
2	61	2	1	2	2	0	148	70	153	57.2	77	5.2	3.4	1.8	1.58	1.01	24.435	3.91305	4.0025	35.581	66.8	0.68	1	0.592515	3.60233	0	1	1	1	4.6	2.9
1	36	1	3	2	2	0	110	70	160	67.8	77	5.2	2.95	0.79	0.91	1.68	26.4844	3.84925	977.144	34.825	65.9	0.66	1	0.585376	5.98996	0	1	4	1	58.2	2.9
1	68	2	3	2	2	0	130	70	163	58.8	78	5.2	4.28	1.89	1.01	2.42	22.1311	5.79233	14.1274	38.203	70.1	0.72	1	0.762853	4.15006	1	1	2	2	14.5	5.1
1	60	2	1	2	2	0	132	89	162	62.4	78	5.2	#NULL!	#NULL!	#NULL!	#NULL!	23.7769	4.61222	35.6665	40.6613	73.1	0.77	1	0.66391	4.55226	1	1	4	2	58.2	5.1
2	30	2	3	2	2	0	120	83	158	63	78	5.2	4.2	1.01	1.68	2.07	25.2363	2.05136	18.7039	68.24	103.8	1.28	1	0.312042	4.27193	1	1	3	1	24.6	2.9
1	74	1	1	1	1	0	120	72	166	55.8	79	5.2	4.5	1.07	1.47	2.55	20.2497	5.01883	27.6841	14.3147	36.3	0.27	1	0.700602	4.44223	0	0	3	2	24.6	5.1
1	56	1	1	2	2	0	105	73	172	61.1	79	5.2	3	0.77	1.37	1.28	20.6531	13.7694	38.6464	11.6114	31.6	0.22	1	1.13891	4.58711	0	0	4	4	58.2	14.4
1	52	1	1	3	2	0	121	86	169	70.5	79	5.2	3.7	1.06	1.2	2.02	24.684	3.86605	5.79807	8.207	25.1	0.16	1	0.587268	3.76328	0	0	1	1	4.6	2.9
2	37	2	1	2	2	0	96	68	140	54.1	80	5.2	2.76	1.87	0.94	0.98	27.602	4.09563	18.11	55.7897	90.6	1.05	1	0.61232	4.25792	1	1	2	2	14.5	5.1
2	37	2	3	2	2	0	84	60	156	60.3	80	5.2	2.42	0.45	0.88	1.34	24.7781	6.0785	13.5899	53.4564	88	1.01	1	0.783797	4.13322	1	1	2	2	14.5	5.1
2	49	1	3	2	2	0	111	65	155	54.7	80.5	5.2	5.1	2.05	1.39	2.79	22.768	12.5	2.322	14.1396	36	0.27	1	1.09691	3.36586	0	0	1	4	4.6	14.4
2	42	1	2	2	2	0	112	61	154	60.3	81	5.2	2.9	0.67	1.7	0.9	25.4259	17.2853	72.4918	53.0709	87.5	1	1	1.23768	4.86029	1	1	4	4	58.2	14.4
1	46	1	2	1	1	0	117	70	175	69.4	81	5.2	3	1.38	1.44	0.94	22.6612	12.772	32.1028	16.4832	39.9	0.31	1	1.10626	4.50654	0	0	3	4	24.6	14.4
1	39	2	1	2	2	0	110	80	177	80.3	81	5.2	3.88	0.74	1.01	1.54	25.6312	2.38529	6.70703	32.9166	63.4	0.63	1	0.377541	3.82653	0	1	1	1	4.6	2.9
2	58	1	1	2	2	0	132	86	155	52	83.5	5.2	4.8	2	1.22	2.68	21.6441	20.8984	15.6516	26.1788	54.4	0.5	1	1.32011	4.19456	0	1	2	4	14.5	14.4
2	49	2	2	2	2	0	178	108	160	60.7	84	5.2	5.3	1.78	1.7	2.8	23.7109	14.14	11.3635	42.4609	75.3	0.8	1	1.15045	4.05551	1	1	2	4	14.5	14.4
1	30	2	3	2	2	0	120	80	175	79.9	84	5.2	3.45	0.98	1.09	1.92	26.0898	4.99339	27.9121	34.825	65.9	0.66	1	0.698395	4.44579	0	1	3	2	24.6	5.1
1	74	2	1	2	2	0	122	66	160	52	85	5.2	3.9	0.73	1.69	1.88	20.3125	12.7948	80.2497	12.4701	33.1	0.24	1	1.10704	4.90444	0	0	4	4	58.2	14.4
2	45	2	2	2	2	0	147	90	158	58	85	5.2	4.13	2.1	1.15	2.04	23.2335	6.60104	33.1879	59.906	95	1.13	1	0.819613	4.52098	1	1	3	3	24.6	8.4
1	32	2	2	2	2	0	120	71	172	71.7	85	5.2	4.12	1.25	0.8	2.76	24.2361	2.1203	23.4689	38.008	69.9	0.72	1	0.326397	4.37049	1	1	3	1	24.6	2.9
1	52	2	3	1	2	0	115	75	169	50.8	86	5.2	5.2	0.89	1.49	3.31	17.7865	16.0786	84.532	108.472	142.4	2.02	1	1.20625	4.92702	1	1	4	4	58.2	14.4
2	70	2	1	2	2	0	130	80	148	53.1	86	5.2	9.35	1.18	1.37	7.45	24.2421	11.4464	11.7156	82.8626	118.5	1.55	1	1.05867	4.06877	1	1	2	4	14.5	14.4
2	65	1	1	1	2	0	135	75	157	61.4	86	5.2	4.1	1.03	1.37	2.27	24.9097	19.6341	13.3429	48.5556	82.4	0.92	1	1.29301	4.12525	1	1	2	4	14.5	14.4
1	49	1	2	1	2	0	112	74	172	79.6	86	5.2	7.2	1.07	2.05	4.67	26.9064	12.0283	12.5334	18.077	42.4	0.35	1	1.0802	4.09807	0	0	2	4	14.5	14.4
1	65	2	2	2	2	0	106	67	157	56.3	88	5.2	4.6	0.72	1.91	2.37	22.8407	16.9203	87.1817	14.007	35.8	0.27	1	1.22841	4.94043	0	0	4	4	58.2	14.4
2	51	2	1	2	2	0	94	68	149	70.6	90	5.2	3.95	1.94	1.03	2.04	31.8004	3.23973	17.05	34.5882	65.6	0.66	1	0.510509	4.23172	0	1	2	1	14.5	2.9
1	57	2	3	2	2	0	120	74	161	72.8	91	5.2	4.9	5.55	1.24	1.16	28.0853	7.48525	6.38887	24.8518	52.5	0.47	1	0.874206	3.80542	0	0	1	3	4.6	8.4
2	49	1	2	2	2	0	112	75	165	61.9	93	5.2	4.1	1.52	1.32	2.1	22.7365	8.75999	85.9963	41.7177	74.4	0.79	1	0.942504	4.93448	1	1	4	3	58.2	8.4
1	35	2	1	2	2	0	182	93	179	87.7	95	5.2	2.9	1.48	0.8	1.43	27.3712	6.84317	6.176	21.3856	47.5	0.41	1	0.835257	3.79071	0	0	1	3	4.6	8.4
2	54	1	2	2	2	0	180	100	154	80.6	97	5.2	5.18	1.48	1.18	3.33	33.9855	3.72348	29.7678	39.1224	71.2	0.74	1	0.570949	4.47375	1	1	3	1	24.6	2.9
1	72	2	1	2	2	0	133	87	164	64.8	98	5.2	3.9	1.98	1.47	1.54	24.0928	3.81774	2.817	22.503	49.1	0.43	1	0.581806	3.44979	0	0	1	1	4.6	2.9
2	59	2	1	2	2	0	170	100	156	80.1	106	5.2	3.24	1.19	1.01	1.69	32.9142	10.7743	26.5587	37.5971	69.4	0.71	1	1.03239	4.42421	1	1	3	3	24.6	8.4
1	50	1	3	2	2	0	126	72	165	65.3	24	5.3	3.7	1.29	1.18	1.94	23.9853	12.5023	61.022	9.76503	27.1	0.19	1	1.09699	4.78549	0	0	4	4	58.2	14.4
1	43	1	3	1	2	0	110	70	175	69.7	51	5.3	3.25	1.39	1	1.62	22.7592	2.68781	14.0691	31.6072	59.4	0.6	1	0.429398	4.14827	0	1	2	1	14.5	2.9
2	39	1	1	2	2	0	106	68	155	42.8	59	5.3	3.11	0.89	1.01	1.7	17.8148	8.68219	44.1052	33.4808	61.7	0.64	1	0.938629	4.64449	0	1	4	3	58.2	8.4
2	42	2	2	2	2	0	110	70	152	42.7	60	5.3	4.58	0.71	1.94	2.31	18.4816	5.17471	34.776	35.5563	64.3	0.68	1	0.713886	4.54128	0	1	3	2	24.6	5.1
2	42	1	3	2	2	0	118	84	162	52.7	63	5.3	2.25	0.48	0.83	1.21	20.0808	3.6606	34.113	34.825	63.4	0.66	1	0.563552	4.53292	0	1	3	1	24.6	2.9
2	34	1	2	2	2	0	100	70	170	54.5	64	5.3	3.99	0.94	1.23	2.34	18.8581	6.76895	27.0706	32.5823	60.6	0.62	1	0.830521	4.4325	0	1	3	3	24.6	8.4
1	33	1	1	2	2	0	110	70	175	62.3	65	5.3	3.22	0.78	1.18	1.69	20.3429	4.46305	22.8645	35.4867	64.2	0.68	1	0.649632	4.35916	0	1	3	2	24.6	5.1
1	28	2	3	1	2	0	90	60	175	61.9	66	5.3	4.36	1.27	1.12	2.66	20.2122	3.45915	143.269	38.1334	67.4	0.73	1	0.538969	5.15615	1	1	4	1	58.2	2.9
2	25	1	3	2	2	0	120	73	164	53.4	67	5.3	4.6	2.32	1.74	1.82	19.8543	11.9591	10.5754	54.0968	85.4	1.03	1	1.0777	4.02429	1	1	1	4	4.6	14.4
1	40	2	1	3	2	0	110	68	166	57	67	5.3	4.01	1.7	1.2	2.04	20.6852	2.3968	15.5039	35.626	64.4	0.68	1	0.379632	4.19044	0	1	2	1	14.5	2.9
2	27	2	2	2	2	0	110	70	151	49.8	68	5.3	3.5	1.67	0.78	1.97	21.8411	5.32317	19.6281	34.7066	63.2	0.66	1	0.726171	4.29288	0	1	3	2	24.6	5.1
2	65	2	1	2	2	0	114	81	148	41.7	69	5.3	3.8	1.13	1.59	1.7	19.0376	2.93937	102.583	18.2192	41	0.35	1	0.468254	5.01108	0	0	4	1	58.2	2.9
2	36	2	1	2	2	0	110	58	155	50.8	70	5.3	3.07	0.64	1.19	1.59	21.1446	5.17471	89.873	39.1224	68.6	0.75	1	0.713886	4.95363	1	1	4	2	58.2	5.1
1	31	2	3	1	1	0	98	62	175	58.9	71	5.3	4.17	0.9	1.18	2.59	19.2327	7.20755	46.6816	33.3136	61.5	0.64	1	0.857788	4.66915	0	1	4	3	58.2	8.4
2	38	1	3	2	2	0	120	86	150	47.2	73	5.3	2.29	1.1	0.78	1.02	20.9778	11.0492	9.60637	72.8609	104.5	1.38	1	1.04333	3.98256	1	1	1	3	4.6	8.4
2	45	2	1	2	2	0	110	58	159	59.4	73	5.3	2.77	0.62	1.03	1.46	23.4959	0.0214011	25.0223	36.0996	64.9	0.69	1	-1.66956	4.39833	0	1	3	1	24.6	2.9
1	31	2	3	1	2	0	130	70	175	65.4	73	5.3	2.79	0.6	0.85	1.67	21.3551	3.01392	4.74477	39.8189	69.4	0.76	1	0.479132	3.67621	1	1	1	1	4.6	2.9
1	56	2	1	2	2	0	120	78	145	47.3	75	5.3	4.4	1.06	1.96	1.96	22.497	21.983	73.4451	11.0799	29.5	0.21	1	1.34209	4.86596	0	0	4	4	58.2	14.4
2	37	2	2	2	2	0	110	68	150	50	75	5.3	3.4	0.56	1.47	1.68	22.2222	4.73886	57.6658	33.7036	62	0.64	1	0.675674	4.76092	0	1	4	2	58.2	5.1
2	27	1	3	2	2	0	110	70	143	55.1	75	5.3	3.83	2.04	0.95	1.96	26.9451	14.7023	17.2351	45.2795	75.7	0.86	1	1.16738	4.23641	1	1	2	4	14.5	14.4
1	39	2	3	2	2	0	110	60	169	65	75	5.3	2.91	0.74	0.89	1.69	22.7583	11.1228	11.8827	53.526	84.8	1.02	1	1.04621	4.07492	1	1	2	3	14.5	8.4
2	62	2	1	2	2	0	119	73	152	43.1	75.5	5.3	5.2	0.97	1.62	3.14	18.6548	11.6404	235.284	19.121	42.4	0.37	1	1.06597	5.37159	0	0	4	4	58.2	14.4
2	40	1	2	2	2	0	110	71	158	55.3	76	5.3	3.3	0.72	1.49	1.49	22.1519	10.0932	54.5401	24.7702	50.4	0.47	1	1.00403	4.73672	0	0	4	3	58.2	8.4
2	52	2	1	2	2	0	123	79	162	67.6	76	5.3	4.08	0.98	1.04	2.6	25.7583	8.11606	33.8649	37.214	66.3	0.71	1	0.909345	4.52975	1	1	3	3	24.6	8.4
1	44	1	2	1	1	0	114	68	160	92.6	76	5.3	3.1	0.77	1.77	0.98	36.1719	15.5699	34.7346	92.3042	122.8	1.73	1	1.19229	4.54076	1	1	3	4	24.6	14.4
2	47	1	1	2	2	0	121	81	151	49.2	77	5.3	3.2	1.53	1.38	1.13	21.578	6.34701	47.6251	105.881	134.9	1.98	1	0.802569	4.67784	1	1	4	2	58.2	5.1
2	69	1	2	2	1	0	122	87	154	50.9	77	5.3	4.6	1.24	1.47	2.57	21.4623	28.4613	151.763	11.9714	31	0.23	1	1.45426	5.18117	0	0	4	4	58.2	14.4
1	63	1	2	1	2	0	103	61	162	57.6	77	5.3	4	2.1	1.23	1.83	21.9479	6.37995	16.0783	18.6748	41.7	0.36	1	0.804817	4.20624	0	0	2	2	14.5	5.1
1	41	1	2	3	1	0	106	60	165	62.3	77	5.3	3.9	0.89	1.82	1.68	22.8834	10.5456	35.1428	57.8863	89.4	1.1	1	1.02307	4.54584	1	1	3	3	24.6	8.4
1	29	2	3	2	2	0	120	90	175	64.6	77	5.3	3.93	2.21	1.34	1.6	21.0939	3.35659	8.5011	35.215	63.9	0.67	1	0.525899	3.92948	0	1	1	1	4.6	2.9
2	51	1	3	2	2	0	133	84	150	43.8	77.8	5.3	4.7	1.44	1.69	2.36	19.4667	13.8013	29.1723	14.574	35.3	0.28	1	1.13992	4.46497	0	0	3	4	24.6	14.4
1	53	1	2	2	2	0	158	108	162	56.3	78	5.3	5.32	3.67	1.12	2.54	21.4525	2.64325	12.9167	39.1224	68.6	0.75	1	0.422138	4.11115	1	1	2	1	14.5	2.9
2	48	2	2	1	2	0	101	65	153	57.1	78	5.3	3	0.67	1.77	0.93	24.3923	14.3167	42.6369	25.3096	51.1	0.48	1	1.15584	4.62979	0	0	4	4	58.2	14.4
2	53	2	1	2	2	0	130	82	157	61	79	5.3	4.7	1.95	0.93	2.89	24.7475	14.285	16.64	36.8936	65.9	0.7	1	1.15488	4.22115	0	1	2	4	14.5	14.4
1	42	2	2	1	2	0	120	70	171	64.7	79	5.3	3.22	0.8	1.05	1.81	22.1265	3.57477	15.231	34.435	62.9	0.66	1	0.553248	4.18273	0	1	2	1	14.5	2.9
2	36	1	3	2	2	0	115	77	163	52.5	80	5.3	3.7	1.69	1.41	1.53	19.7599	16.5583	9.51193	47.7393	78.4	0.91	1	1.21902	3.97827	1	1	1	4	4.6	14.4
2	48	2	2	2	2	0	104	75	157	58.2	80	5.3	3.7	1.18	1.51	1.66	23.6115	8.07045	49.5658	24.0256	49.4	0.46	1	0.906898	4.69518	0	0	4	3	58.2	8.4
2	52	2	1	2	2	0	119	75	157	55.5	81	5.3	4.3	1.02	1.52	2.32	22.5161	12.2997	63.0616	40.6613	70.4	0.77	1	1.08989	4.79977	1	1	4	4	58.2	14.4
1	48	2	3	2	2	0	133	76	165	57.8	81	5.3	5.3	0.84	1.87	3.05	21.2305	10.1621	164.998	19.2565	42.6	0.37	1	1.00698	5.21748	0	0	4	3	58.2	8.4
1	40	1	3	1	1	0	134	73	168	63.1	81	5.3	2.7	1.18	1.08	1.09	22.3569	7.12318	24.9515	10.3543	28.2	0.2	1	0.852674	4.3971	0	0	3	3	24.6	8.4
1	34	1	3	2	2	0	110	80	172	74.2	81	5.3	3.11	0.4	1.18	1.75	25.0811	6.06165	13.3753	32.1226	60	0.61	1	0.782591	4.1263	0	1	2	2	14.5	5.1
1	43	1	1	2	2	0	103	69	163	51.8	82	5.3	4.2	1.24	1.77	1.87	19.4964	13.5916	71.0692	47.4281	78.1	0.9	1	1.13327	4.85168	1	1	4	4	58.2	14.4
1	40	2	2	2	2	0	110	76	170	58.5	82	5.3	3.89	1.1	1.29	2.11	20.2422	4.9257	9.662	35.0966	63.7	0.67	1	0.692468	3.98507	0	1	1	2	4.6	5.1
2	55	2	1	2	2	0	169	102	154	62.3	82	5.3	6.07	1.23	1.06	4.46	26.2692	4.41347	2.55393	37.0468	66.1	0.71	1	0.64478	3.40721	1	1	1	2	4.6	5.1
1	52	1	3	3	1	0	110	70	174	63.1	82	5.3	4.2	1.44	1.17	2.38	20.8416	14.4032	106.651	14.574	35.3	0.28	1	1.15846	5.02796	0	0	4	4	58.2	14.4
1	41	2	1	1	2	0	113	77	165	65.1	83	5.3	3.4	1.61	1.06	1.62	23.9118	0.00223795	27.9336	28.36	55.2	0.54	1	-2.65015	4.44613	0	1	3	1	24.6	2.9
2	55	1	1	2	2	0	113	70	156	53.3	84	5.3	4.6	2.06	1.28	2.39	21.9017	6.92798	5.5707	34.5093	63	0.66	1	0.840607	3.74591	0	1	1	3	4.6	8.4
1	58	1	2	2	1	0	154	104	166	53.6	84	5.3	3.9	1.92	1.07	1.97	19.4513	13.4123	21.8915	64.8074	96.5	1.23	1	1.1275	4.34028	1	1	3	4	24.6	14.4
2	65	1	2	2	2	0	130	80	154	59.3	84	5.3	3.99	1.75	1.2	2	25.0042	3.12552	5.96839	85.4397	116.5	1.61	1	0.494923	3.77586	1	1	1	1	4.6	2.9
2	50	1	2	2	2	0	101	62	156	54.8	85	5.3	3.3	0.86	1.18	1.73	22.5181	5.0426	33.3638	13.2344	33.1	0.25	1	0.702654	4.52328	0	0	3	2	24.6	5.1
2	55	1	1	2	2	0	140	64	151	60.3	85	5.3	5.16	1.95	1.36	2.92	26.4462	5.71999	15.1761	41.4209	71.3	0.79	1	0.757396	4.18116	1	1	2	2	14.5	5.1
1	56	1	2	1	2	0	106	66	166	62.7	85	5.3	5.6	2.4	1.12	3.4	22.7537	7.86942	1.5805	55.2022	86.6	1.05	1	0.895943	3.19879	1	1	1	3	4.6	8.4
2	43	2	1	2	2	0	113	71	141	65.4	86	5.3	2.9	1.53	1.07	1.14	32.8957	9.06285	43.0374	23.0008	48	0.44	1	0.957265	4.63385	0	0	4	3	58.2	8.4
1	49	1	3	2	3	0	138	93	172	65.7	86	5.3	3.4	1.76	0.84	1.77	22.208	6.0626	0.447115	19.121	42.4	0.37	1	0.782659	2.65042	0	0	1	2	4.6	5.1
1	33	2	2	2	2	0	152	93	166	69.5	86	5.3	4.3	1.93	1.18	2.25	25.2214	3.34662	1.24239	52.3583	83.5	0.99	1	0.524606	3.09426	1	1	1	1	4.6	2.9
1	58	1	2	1	2	0	101	73	174	57	86.5	5.3	3.5	0.73	1.55	1.62	18.8268	8.83525	26.5678	26.948	53.3	0.52	1	0.946219	4.42436	0	0	3	3	24.6	8.4
2	55	1	1	2	2	0	116	74	149	51.9	87	5.3	6.8	1.29	1.36	4.86	23.3773	58.4952	33.8686	71.5964	103.3	1.35	1	1.76712	4.5298	1	1	3	4	24.6	14.4
1	57	2	2	2	2	0	136	88	163	65.5	87	5.3	4.9	1.01	1.85	2.6	24.6528	18.762	26.9568	243.222	239	4.39	1	1.27328	4.43067	1	1	3	4	24.6	14.4
1	45	1	2	1	1	0	120	84	164	68.4	88	5.3	4.66	1.03	1.19	3.01	25.4313	4.42651	344.127	34.825	63.4	0.66	1	0.646061	5.53672	0	1	4	2	58.2	5.1
2	44	1	3	2	2	0	103	60	164	68.2	89	5.3	3.8	1.47	1.4	1.74	25.3569	25.4762	30.4665	31.9702	59.8	0.61	1	1.40613	4.48382	0	1	3	4	24.6	14.4
1	49	2	3	2	2	0	117	67	163	73.1	89	5.3	3	0.57	1.23	1.51	27.5133	10.7107	42.7871	17.1285	39.4	0.33	1	1.02982	4.63131	0	0	4	3	58.2	8.4
1	70	2	1	2	2	0	122	77	156	65.6	90	5.3	3.9	0.86	1.25	2.26	26.956	10.0932	50.1488	39.3434	68.8	0.75	1	1.00403	4.70026	1	1	4	3	58.2	8.4
1	66	1	2	1	2	0	195	100	174	79.8	90	5.3	5.15	1.97	1.42	2.84	26.3575	11.4493	19.9528	32.9096	61	0.63	1	1.05878	4.3	0	1	3	4	24.6	14.4
1	50	2	2	2	2	0	120	80	162	68.4	91	5.3	3.8	1.2	1.25	2.01	26.0631	8.77554	25.0223	19.0188	42.2	0.36	1	0.943274	4.39833	0	0	3	3	24.6	8.4
2	28	2	1	2	2	0	118	89	168	83.8	91	5.3	2.87	0.62	0.85	1.74	29.691	3.90526	16.817	46.6307	77.2	0.89	1	0.59165	4.22575	1	1	2	1	14.5	2.9
2	50	1	3	2	2	0	115	72	163	76.9	92	5.3	4.2	1.66	1.03	2.42	28.9435	1.95312	7.59676	70.7812	102.5	1.34	1	0.290728	3.88063	1	1	1	1	4.6	2.9
2	35	2	1	2	2	0	143	108	160	68.5	93	5.3	3.59	1.52	0.74	2.17	26.7578	14.6539	13.0095	38.8438	68.2	0.74	1	1.16595	4.11426	1	1	2	4	14.5	14.4
1	50	1	3	1	1	0	140	90	170	77.2	94	5.3	3.35	1.71	0.63	1.95	26.7128	13.7797	33.6365	69.4062	101.1	1.31	1	1.13924	4.52681	1	1	3	4	24.6	14.4
2	48	1	3	2	2	0	129	90	161	68.6	95	5.3	4.3	1.96	1.3	2.12	26.465	4.31869	5.972	126.718	152.6	2.36	1	0.635352	3.77612	1	1	1	1	4.6	5.1
1	57	1	1	2	1	0	161	89	169	79.6	96	5.3	4	2.36	1.41	1.53	27.8702	15.5531	19.1922	63.3243	95	1.2	1	1.19182	4.28312	1	1	3	4	24.6	14.4
1	46	2	3	1	2	0	126	94	180	86.5	98	5.3	3.96	1.66	0.68	2.52	26.6975	11.4806	3.73184	35.7583	64.5	0.68	1	1.05996	3.57192	0	1	1	4	4.6	14.4
1	39	2	2	1	2	0	140	100	167	77.7	99	5.3	3.56	1.77	0.94	1.82	27.8604	11.8099	24.2802	85.1402	116.3	1.6	1	1.07225	4.38525	1	1	3	4	24.6	14.4
1	32	1	3	1	1	0	130	90	174	108.7	107	5.3	3.83	4.01	0.82	1.2	35.903	1.94718	6.45256	40.188	69.8	0.77	1	0.289405	3.80973	1	1	1	1	4.6	2.9
2	39	2	1	2	2	0	150	120	155	65.9	61	5.4	5.13	4.76	0.78	2.21	27.4298	2.79837	9.94898	31.433	57	0.6	1	0.446905	3.99778	0	1	1	1	4.6	2.9
2	40	2	2	2	2	0	98	70	156	48.4	62	5.4	2.79	0.61	1.23	1.29	19.8882	3.97791	14.581	38.3145	65.1	0.73	1	0.599655	4.16379	1	1	2	1	14.5	2.9
2	25	2	3	2	2	0	100	70	159	52.4	65	5.4	2.62	0.79	0.62	1.64	20.727	15.4806	14.3363	40.7661	67.9	0.78	1	1.18979	4.15644	1	1	2	4	14.5	14.4
2	35	1	1	2	2	0	112	76	162	59.1	66	5.4	3.78	0.7	1.43	2.04	22.5194	3.77278	22.2739	34.825	61.1	0.67	1	0.576662	4.3478	0	1	3	1	24.6	2.9
2	26	1	3	2	2	0	96	70	159	50.9	67	5.4	2.2	0.85	1.14	0.67	20.1337	4.49988	51.502	37.1583	63.8	0.71	1	0.653201	4.71182	1	1	4	2	58.2	5.1
2	30	2	3	2	2	0	120	70	139	44.4	68	5.4	4.21	1.28	1.03	2.6	22.9802	4.65029	11.322	34.9782	61.2	0.67	1	0.66748	4.05392	0	1	2	2	14.5	5.1
1	61	2	2	2	2	0	124	84	168	65.5	68	5.4	5.8	0.93	1.4	3.98	23.2072	3.78706	23.2271	33.8708	59.9	0.65	1	0.578303	4.366	0	1	3	1	24.6	2.9
2	25	2	3	2	2	0	90	62	167	53.5	71	5.4	3.89	1.76	1.27	1.83	19.1832	7.41824	13.4781	34.825	61.1	0.67	1	0.870301	4.12963	0	1	2	3	14.5	8.4
1	50	1	2	1	2	0	116	64	163	53.5	71	5.4	3.4	0.98	1.5	1.46	20.1362	9.35452	10.2958	10.9161	28.1	0.21	1	0.971021	4.01266	0	0	1	3	4.6	8.4
2	33	1	3	2	2	0	100	60	158	55.5	71	5.4	3.78	1.05	1.36	1.95	22.232	5.01883	57.9127	37.3185	64	0.72	1	0.700602	4.76277	1	1	4	2	58.2	5.1
1	25	1	3	1	2	0	118	80	171	56.8	71	5.4	2.81	1	0.92	1.44	19.4248	4.1448	3.4635	34.7066	60.9	0.67	1	0.617504	3.53952	0	1	1	2	4.6	5.1
2	47	1	2	2	2	0	98	59	156	49.7	71.5	5.4	3.3	1.12	1.42	1.38	20.4224	6.49877	23.5679	12.6164	30.9	0.24	1	0.812831	4.37232	0	0	3	2	24.6	5.1
2	58	2	2	2	2	0	120	70	156	44.9	72	5.4	2.9	0.82	1.59	0.94	18.45	14.4901	63.5507	44.2637	71.8	0.85	1	1.16107	4.80312	1	1	4	4	58.2	14.4
2	54	1	1	2	2	0	107	66	142	43.3	73	5.4	3.8	1.48	1.3	1.83	21.4739	5.6533	173.728	54.1943	82.4	1.03	1	0.752302	5.23987	1	1	4	2	58.2	5.1
2	38	2	2	2	2	0	100	74	158	57	73	5.4	3.84	0.63	1.11	2.45	22.8329	4.46305	58.6185	37.8687	64.6	0.73	1	0.649632	4.76803	1	1	4	2	58.2	5.1
1	58	2	1	2	2	0	92	72	161	61.1	73	5.4	4.54	1.13	1.03	3	23.5716	6.91398	21.7035	36.8936	63.5	0.71	1	0.839728	4.33653	1	1	3	3	24.6	8.4
2	73	1	1	1	2	0	117	63	156	44.3	74	5.4	3.9	1.42	1.38	1.88	18.2035	13.1015	61.4738	14.3147	33.6	0.28	1	1.11732	4.78869	0	0	4	4	58.2	14.4
2	61	2	1	2	2	0	91	57	150	47	75	5.4	4.4	1.29	1.54	2.28	20.8889	12.137	69.0613	14.7447	34.3	0.28	1	1.08411	4.83923	0	0	4	4	58.2	14.4
2	50	2	1	2	2	0	122	64	152	54.1	75	5.4	4.37	2.08	0.87	2.56	23.4159	2.07619	24.1151	33.4808	59.5	0.64	1	0.317267	4.38229	0	1	3	1	24.6	2.9
2	37	1	3	2	2	0	110	76	162	55.5	75	5.4	3.33	0.97	1.51	1.38	21.1477	4.48947	22.3584	34.2608	60.4	0.66	1	0.652195	4.34944	0	1	3	2	24.6	5.1
2	36	2	1	2	2	0	110	60	163	57.7	75	5.4	2.46	0.63	0.88	1.3	21.717	6.60104	2.8691	40.6268	67.8	0.78	1	0.819613	3.45775	1	1	1	3	4.6	8.4
1	58	1	2	2	2	0	178	99	159	67.5	75	5.4	4.3	1.81	1.31	2.18	26.6999	16.1721	20.3089	38.6608	65.5	0.74	1	1.20877	4.30769	1	1	3	4	24.6	14.4
2	60	1	1	2	2	0	134	74	143	45.3	76	5.4	4.1	0.85	1.73	1.99	22.1527	16.9418	85.2636	13.2344	31.9	0.26	1	1.22896	4.93076	0	0	4	4	58.2	14.4
2	57	1	1	2	2	0	130	80	155	56	76	5.4	3.09	0.56	1.2	1.63	23.3091	6.91398	36.7689	39.2547	66.2	0.75	1	0.839728	4.56548	1	1	4	3	58.2	8.4
2	36	1	3	2	2	0	117	74	164	59.1	76	5.4	2.4	0.58	1.28	0.86	21.9735	14.6832	62.6241	20.1183	42.2	0.39	1	1.16682	4.79674	0	0	4	4	58.2	14.4
2	63	2	1	2	2	0	128	76	156	51.9	77	5.4	5	1.45	1.28	3.07	21.3264	14.8393	47.3792	16.9786	37.7	0.33	1	1.17141	4.67559	0	0	4	4	58.2	14.4
2	48	1	3	2	2	0	115	68	158	53.8	77	5.4	3.8	0.79	1.69	1.75	21.551	7.92367	77.2726	17.2402	38.1	0.33	1	0.898926	4.88803	0	0	4	3	58.2	8.4
2	50	1	3	2	2	0	135	85	149	56.1	77	5.4	4.7	1.14	1.5	2.69	25.2691	13.5916	52.7758	23.0008	46.2	0.44	1	1.13327	4.72244	0	0	4	4	58.2	14.4
2	49	1	3	2	1	0	101	65	158	54.5	78	5.4	3.8	0.95	1.48	1.89	21.8314	2.56064	6.53895	14.1396	33.4	0.27	1	0.408348	3.81551	0	0	1	1	4.6	2.9
2	57	1	1	2	2	0	120	70	161	55.3	78	5.4	3.58	0.49	1.69	1.67	21.3341	3.41896	42.3897	41.1631	68.4	0.79	1	0.533894	4.62726	1	1	4	1	58.2	2.9
1	38	2	3	2	2	0	121	66	164	62.5	78	5.4	3.1	0.93	1.45	1.23	23.2377	8.59023	62.6241	13.8734	32.9	0.27	1	0.934005	4.79674	0	0	4	3	58.2	8.4
1	34	2	1	2	2	0	128	80	175	69.6	78	5.4	4.01	0.98	0.8	2.77	22.7265	8.41804	11.4384	109.566	133.2	2.06	1	0.925211	4.05837	1	1	2	3	14.5	8.4
1	27	1	3	1	2	0	130	76	175	67.9	79	5.4	3.9	1.97	1.34	1.67	22.1714	6.80596	16.686	42.7005	70.1	0.82	1	0.832889	4.22235	1	1	2	3	14.5	8.4
2	57	1	1	2	2	0	102	63	155	51.5	80	5.4	3.2	0.9	1.26	1.54	21.436	19.6341	79.0652	27.4505	52	0.53	1	1.29301	4.89799	0	0	4	4	58.2	14.4
2	56	1	2	2	2	0	136	84	154	53.8	80	5.4	5.3	1.78	1.85	2.65	22.6851	77.1707	30.7117	22.1159	45	0.43	1	1.88745	4.4873	0	0	3	4	24.6	14.4
2	51	2	1	2	2	0	142	80	158	58	80	5.4	3.37	0.99	1.13	1.78	23.2335	2.44491	34.6186	65.0322	93.2	1.24	1	0.388262	4.53931	1	1	3	1	24.6	2.9
2	40	1	1	2	2	0	123	74	155	57.9	81	5.4	3.4	1.64	1.18	1.48	24.0999	12.4453	9.19035	76.1433	103.8	1.44	1	1.09501	3.96333	1	1	1	4	4.6	14.4
2	57	1	1	2	2	0	104	62	159	60.6	81	5.4	5.9	3.81	1.36	2.83	23.9706	7.12318	18.6932	24.6884	48.4	0.47	1	0.852674	4.27168	0	0	3	3	24.6	8.4
1	70	2	3	2	2	0	133	82	156	52.6	83	5.4	4.5	1.95	1.22	2.4	21.6141	3.0367	3.45908	22.5916	45.6	0.43	1	0.482402	3.53896	0	0	1	1	4.6	2.9
2	57	1	1	2	2	0	120	90	158	53	83	5.4	2.52	0.64	1	1.24	21.2306	14.5895	11.2859	39.5821	66.6	0.76	1	1.16404	4.05253	1	1	2	4	14.5	14.4
1	52	2	1	2	2	0	116	77	166	61.6	83	5.4	4.3	4.43	1.25	1.06	22.3545	11.4564	16.2603	40.8922	68	0.78	1	1.05905	4.21113	1	1	2	4	14.5	14.4
2	42	1	2	2	2	0	120	80	157	62	83	5.4	4.5	1.81	1.32	2.37	25.1532	21.0191	13.9259	44.3794	71.9	0.85	1	1.32261	4.14382	1	1	2	4	14.5	14.4
1	56	1	2	1	2	0	124	80	172	54.5	83.5	5.4	3	0.8	1.29	1.35	18.4221	16.9651	79.0652	13.094	31.7	0.25	1	1.22956	4.89799	0	0	4	4	58.2	14.4
1	71	2	1	2	2	0	136	84	161	50.4	84	5.4	4.7	0.7	1.64	2.75	19.4437	49.0368	39.0625	13.8734	32.9	0.27	1	1.69052	4.59176	0	0	4	4	58.2	14.4
1	60	1	2	1	3	0	140	88	172	69.8	84	5.4	4.4	0.87	1.73	2.28	23.5938	8.34944	41.0827	19.3577	41.1	0.37	1	0.921657	4.61366	0	0	4	3	58.2	8.4
1	46	1	3	1	2	0	116	77	164	63.6	84.5	5.4	3.5	1.28	1.3	1.62	23.6466	10.4032	60.2207	21.6008	44.3	0.42	1	1.01717	4.77975	0	0	4	3	58.2	8.4
1	69	1	1	2	2	0	110	68	169	67.5	84.5	5.4	4.4	1.13	1.53	2.36	23.6336	0.314006	50.1488	18.9162	40.5	0.36	1	-0.503063	4.70026	0	0	4	1	58.2	2.9
1	59	2	1	2	2	0	117	76	164	70.1	85	5.4	4.9	1.35	1.62	2.67	26.0634	2.33838	41.7866	25.8394	49.9	0.5	1	0.368915	4.62104	0	0	4	1	58.2	2.9
1	62	1	2	2	2	0	130	92	153	52.9	86	5.4	5.16	1.98	1.65	2.62	22.5981	5.21593	15.427	84.6317	111.6	1.6	1	0.717332	4.18828	1	1	2	2	14.5	5.1
2	72	1	1	2	2	0	128	80	152	56.7	86	5.4	3.5	2.13	1.23	1.31	24.5412	12.7156	14.507	43.8815	71.4	0.84	1	1.10434	4.16158	1	1	2	4	14.5	14.4
1	50	1	2	2	1	0	123	89	166	67.2	86	5.4	5.2	1.56	1.6	2.9	24.3867	12.3062	19.0186	32.3186	58.1	0.62	1	1.09012	4.27918	0	1	3	4	24.6	14.4
1	58	2	1	2	2	0	160	110	163	71	86	5.4	4.12	1.77	1.21	2.11	26.7229	2.74605	14.432	92.2514	118.4	1.74	1	0.438708	4.15933	1	1	2	1	14.5	2.9
2	57	2	2	2	2	0	122	82	156	54.1	87	5.4	4	1.55	1.17	2.13	22.2304	0.247442	43.4792	147.479	163.4	2.74	1	-0.606527	4.63828	1	1	4	1	58.2	2.9
2	61	1	1	2	2	0	171	85	155	58.6	87	5.4	4	1.76	1.63	1.58	24.3913	8.67746	11.8489	14.3147	33.6	0.28	1	0.938393	4.07368	0	0	2	3	14.5	8.4
2	57	2	1	2	2	0	130	87	160	64.5	87	5.4	5	1.89	1.92	2.23	25.1953	98.6241	37.0901	20.5695	42.8	0.4	1	1.99398	4.56926	0	0	4	4	58.2	14.4
1	57	1	1	3	2	0	174	84	173	66.6	87	5.4	3.8	1.98	1.43	1.48	22.2527	5.8842	1.51019	15.6952	35.8	0.3	1	0.769687	3.17903	0	0	1	2	4.6	5.1
1	53	1	1	2	2	0	125	78	174	71.2	87	5.4	3.5	1.41	0.84	2.03	23.517	10.2775	14.8713	30.9274	56.4	0.59	1	1.01189	4.17235	0	1	2	3	14.5	8.4
1	42	1	3	2	1	0	134	81	170	71.9	88.5	5.4	3.5	1.97	1.27	1.34	24.8789	26.0159	27.5685	34.2214	60.3	0.66	1	1.41524	4.44041	0	1	3	4	24.6	14.4
2	65	1	1	2	2	0	136	87	154	55.7	89	5.4	5.1	3.48	1.13	2.4	23.4863	3.81774	4.7785	57.2254	85.5	1.09	1	0.581806	3.67929	1	1	1	1	4.6	2.9
2	70	1	1	1	2	0	134	85	161	59.2	89	5.4	4.6	2.53	1.15	2.31	22.8386	5.23819	0.688847	18.9162	40.5	0.36	1	0.719181	2.83812	0	0	1	2	4.6	5.1
1	60	2	1	2	2	0	139	79	165	63.3	89	5.4	5.3	0.87	1.53	3.38	23.2507	11.5047	58.0096	74.7492	102.5	1.42	1	1.06087	4.7635	1	1	4	4	58.2	14.4
1	55	1	2	1	1	0	128	78	171	71.7	90	5.4	2.7	1.24	0.99	1.15	24.5204	7.28528	13.5146	43.21	70.6	0.83	1	0.862446	4.1308	1	1	2	3	14.5	8.4
1	31	1	3	1	1	0	140	90	167	72.1	90	5.4	6.03	1.57	1.94	3.38	25.8525	14.9579	13.1259	49.7928	77.8	0.95	1	1.17487	4.11813	1	1	2	4	14.5	14.4
2	54	2	1	2	2	0	122	80	160	65.4	91	5.4	4.6	1.93	1.35	2.38	25.5469	9.55376	1.32682	33.0485	58.9	0.63	1	0.980174	3.12281	0	1	1	3	4.6	8.4
2	54	1	1	2	2	0	143	85	164	73.5	91	5.4	5.1	3.05	1.2	2.53	27.3275	4.65029	0.149	80.9038	108.2	1.53	1	0.66748	2.17319	1	1	1	2	4.6	5.1
1	52	1	3	1	2	0	143	92	178	71.3	92	5.4	5	1.89	1.56	2.59	22.5035	30.5998	23.924	23.5748	46.9	0.45	1	1.48572	4.37883	0	0	3	4	24.6	14.4
1	50	2	2	2	2	0	124	74	181	86.8	92	5.4	4.2	2.03	1.17	2.12	26.4949	6.65528	5.2875	72.5015	100.4	1.38	1	0.823166	3.72325	1	1	1	3	4.6	8.4
2	40	2	1	2	2	0	108	76	163	56.9	64	5.5	4.03	1.62	1.02	2.27	21.4159	3.88102	13.3515	36.4966	60.7	0.7	1	0.588946	4.12553	0	1	2	1	14.5	2.9
1	40	1	1	2	2	0	113	79	174	61.9	69	5.5	2.3	0.87	0.92	0.99	20.4452	14.1076	57.6528	62.7128	87.7	1.2	1	1.14945	4.76082	1	1	4	4	58.2	14.4
2	40	1	3	2	2	0	120	70	150	50.8	70	5.5	3.25	1.01	1.42	1.38	22.5778	3.65802	22.5146	35.4867	59.6	0.68	1	0.563246	4.35246	0	1	3	1	24.6	2.9
1	53	1	1	1	2	0	138	86	170	60.9	71	5.5	3.7	1.06	1.25	1.97	21.0727	11.0773	26.5691	12.2727	29.2	0.24	1	1.04443	4.42438	0	0	3	3	24.6	8.4
2	50	1	1	2	1	0	108	69	155	49	72	5.5	4	1.71	1.25	1.98	20.3954	5.91183	0.36965	16.9786	36.3	0.33	1	0.771722	2.56779	0	0	1	2	4.6	5.1
2	50	1	3	2	2	0	90	60	155	54.6	73	5.5	3.55	1.38	1.25	1.68	22.7263	2.78991	20.8061	32.3455	56	0.62	1	0.44559	4.31819	0	1	3	1	24.6	2.9
2	46	2	2	2	2	0	120	80	147	57	73	5.5	5.13	1.41	1.27	3.23	26.3779	6.46054	14.37	36.5384	60.8	0.7	1	0.810269	4.15746	0	1	2	2	14.5	5.1
2	40	1	3	2	2	0	100	76	168	65.1	73	5.5	4.01	1.13	0.86	2.64	23.0655	10.2508	10.7317	42.4865	67.3	0.82	1	1.01076	4.03067	1	1	2	3	14.5	8.4
2	36	2	1	2	2	0	118	78	165	55.6	74	5.5	2.34	0.46	0.7	1.43	20.4224	3.88832	32.4534	295.365	255.2	5.32	1	0.589762	4.51126	1	1	3	1	24.6	2.9
2	63	2	1	2	2	0	95	55	141	46.4	76	5.5	4.3	0.85	1.6	2.32	23.3389	2.36388	83.8222	18.6748	38.7	0.36	1	0.373625	4.92336	0	0	4	1	58.2	2.9
1	59	1	1	3	2	0	111	70	166	60.5	76	5.5	5.6	2.26	1.46	3.12	21.9553	4.88538	0.916	21.0749	42	0.41	1	0.688898	2.9619	0	0	1	2	4.6	5.1
2	45	2	1	2	2	0	120	76	166	67.8	77	5.5	2.91	0.66	1.07	1.54	24.6044	4.84539	25.4605	38.008	62.4	0.73	1	0.685329	4.40587	1	1	3	2	24.6	5.1
2	55	2	1	2	2	0	111	69	148	48.6	79	5.5	4.3	1.39	1.86	1.81	22.1877	2.64699	111.077	45.4583	70.5	0.87	1	0.422752	5.04562	1	1	4	1	58.2	2.9
1	60	1	1	1	1	0	115	71	167	53	79	5.5	4.1	2.29	1.15	1.92	19.0039	5.55817	0.772016	18.077	37.9	0.35	1	0.744932	2.88763	0	0	1	2	4.6	5.1
1	33	2	3	1	2	0	130	89	163	66.2	80	5.5	3.24	0.69	0.91	2.02	24.9163	3.16011	4.429	37.6458	62	0.72	1	0.499702	3.64631	1	1	1	1	4.6	2.9
1	60	2	2	2	2	0	110	70	167	64.2	82	5.5	4.69	1.6	1	2.97	23.0198	2.04397	14.495	41.4209	66.2	0.8	1	0.310474	4.16122	1	1	2	1	14.5	2.9
1	57	1	1	1	2	0	118	77	163	55.7	83.5	5.5	3.2	1.4	1.44	1.13	20.9643	5.72895	58.9446	23.0008	44.5	0.44	1	0.758075	4.77044	0	0	4	2	58.2	5.1
2	43	1	1	2	2	0	129	80	164	66	84	5.5	5.1	2.87	1.78	2.03	24.539	4.52684	6.69857	36.1755	60.4	0.7	1	0.655795	3.82598	0	1	1	2	4.6	5.1
1	32	2	3	1	2	0	140	90	172	76.9	84	5.5	5.12	3.54	0.73	2.8	25.9938	2.8285	11.6973	39.1224	63.7	0.75	1	0.451556	4.06808	1	1	2	1	14.5	2.9
1	60	1	1	1	2	0	130	82	157	51.8	85	5.5	4.73	0.55	2.14	2.34	21.0151	6.20071	35.123	34.3166	58.3	0.66	1	0.792442	4.54559	0	1	3	2	24.6	5.1
2	44	1	2	2	2	0	117	76	153	64.3	86	5.5	4.3	1.41	1.42	2.25	27.4681	22.3079	38.2311	39.2151	63.8	0.75	1	1.34846	4.58242	1	1	4	4	58.2	14.4
1	40	1	3	1	1	0	120	80	163	73	86	5.5	4.26	1.71	0.92	2.58	27.4756	2.74292	16.4295	38.5722	63	0.74	1	0.438214	4.21563	1	1	2	1	14.5	2.9
1	27	2	2	1	2	0	90	70	180	78.5	87	5.5	4.16	3.44	1.03	1.58	24.2284	3.53694	10.5352	34.7066	58.7	0.67	1	0.548627	4.02264	0	1	1	1	4.6	2.9
2	63	2	1	2	2	0	130	80	151	61.5	88	5.5	5.44	1.4	1.09	3.72	26.9725	2.54288	35.8865	38.203	62.6	0.74	1	0.405326	4.55493	1	1	4	1	58.2	2.9
2	56	2	2	2	2	0	146	100	157	59.3	89	5.5	4.16	1.42	1.12	2.4	24.0578	15.2672	15.8752	48.3162	73.5	0.93	1	1.18376	4.20072	1	1	2	4	14.5	14.4
1	52	1	3	1	2	0	144	90	179	79.4	90	5.5	4.42	3	0.93	2.14	24.7807	12.9088	8.52432	44.4437	69.4	0.85	1	1.11089	3.93066	1	1	1	4	4.6	14.4
1	49	1	3	1	3	0	123	78	170	71	92	5.5	3.9	2.59	0.97	1.76	24.5675	8.01102	4.82712	48.6014	73.7	0.93	1	0.903688	3.68369	1	1	1	3	4.6	8.4
1	63	2	1	2	2	0	139	83	166	72.8	92	5.5	4.2	2.07	1.26	2.01	26.4189	7.55255	3.3355	27.9453	50.7	0.54	1	0.878094	3.52316	0	0	1	3	4.6	8.4
1	46	2	1	1	1	0	112	82	164	81.1	92	5.5	5.08	1.82	1.08	3.18	30.1532	4.99677	14.9924	42.2845	67.1	0.81	1	0.69869	4.17587	1	1	2	2	14.5	5.1
1	54	1	1	2	2	0	170	75	168	75.7	93	5.5	4.2	1.71	1.54	1.89	26.8211	4.90403	15.3585	37.3402	61.7	0.72	1	0.690553	4.18635	1	1	2	2	14.5	5.1
1	47	1	2	1	2	0	141	79	170	79.6	94	5.5	4.6	3.46	1.04	2	27.5433	7.83924	0.648859	39.9438	64.6	0.77	1	0.894274	2.81215	1	1	1	3	4.6	8.4
1	60	1	2	1	2	0	126	80	166	75.6	96	5.5	4.7	3.34	1.47	1.73	27.435	4.30857	18.3402	14.4449	32.6	0.28	1	0.634333	4.2634	0	0	2	2	14.5	5.1
1	44	1	3	2	1	0	122	74	190	91.4	96.4	5.5	3.5	1.82	1.11	1.57	25.3186	4.05329	0.566398	28.36	51.2	0.55	1	0.607808	2.75312	0	0	1	1	4.6	2.9
2	36	2	1	2	2	0	100	80	149	49.6	63	5.6	3.28	0.69	1.06	1.91	22.3413	5.3039	21.358	35.3056	57.3	0.68	2	0.724595	4.32956	0	1	3	2	24.6	5.1
2	30	2	2	2	2	0	110	80	159	49.2	64	5.6	3.61	0.73	1.26	2.02	19.4613	6.86099	22.1486	32.5683	54.2	0.63	2	0.836387	4.34535	0	1	3	3	24.6	8.4
2	42	2	3	2	2	0	100	58	157	50.7	65	5.6	3.75	2.15	1.13	1.64	20.5688	2.30234	16.9723	34.2678	56.1	0.66	2	0.36217	4.22974	0	1	2	1	14.5	2.9
1	40	1	1	2	2	0	100	70	171	57.9	66	5.6	3.76	0.47	1.78	1.77	19.801	4.12516	17.779	35.3683	57.3	0.68	2	0.61544	4.24991	0	1	2	2	14.5	5.1
2	28	2	1	2	2	0	98	64	157	56.5	67	5.6	3.04	0.55	1.29	1.5	22.9218	4.68867	66.3015	35.0966	57.1	0.68	2	0.67105	4.82152	0	1	4	2	58.2	5.1
2	26	2	2	2	2	0	90	60	152	56.7	67	5.6	3.84	1.196	1.21	2.091	24.5412	3.43084	40.412	33.9265	55.8	0.66	2	0.5354	4.60651	0	1	4	1	58.2	2.9
2	40	2	2	2	2	0	130	86	155	48.2	68	5.6	4.04	0.95	1.9	1.71	20.0624	8.58567	34.3762	32.5823	54.2	0.63	2	0.933774	4.53626	0	1	3	3	24.6	8.4
2	53	1	1	2	2	0	120	80	157	51.3	70	5.6	4.66	0.85	1.7	2.58	20.8122	8.11606	19.6483	34.9782	56.9	0.68	2	0.909345	4.29332	0	1	3	3	24.6	8.4
2	74	2	3	2	2	0	101	71	153	54.3	71	5.6	3	0.72	1.62	1.06	23.1962	6.80627	40.6082	59.6136	81.8	1.15	2	0.832909	4.60861	1	1	4	3	58.2	8.4
1	57	1	1	2	2	0	118	78	157	44.3	72	5.6	4.4	0.62	1.93	2.19	17.9723	3.07728	107.664	22.797	42.6	0.44	2	0.488167	5.03207	0	0	4	1	58.2	2.9
2	46	1	3	2	2	0	130	77	156	52.6	72	5.6	4.3	1.34	1.53	2.17	21.6141	8.08842	152.312	53.7193	76.2	1.03	2	0.907864	5.18273	1	1	4	3	58.2	8.4
1	60	1	1	1	2	0	90	74	160	52.9	72	5.6	4.16	1.02	1.51	2.19	20.6641	11.1785	59.9754	38.2448	60.5	0.74	2	1.04838	4.77797	1	1	4	4	58.2	14.4
2	28	2	3	2	2	0	120	80	150	56	72	5.6	2.29	0.82	0.93	1	24.8889	4.96635	36.5765	34.435	56.3	0.67	2	0.696037	4.5632	0	1	4	2	58.2	5.1
2	66	1	1	2	2	0	116	62	148	41	73	5.6	3.7	1.27	1.51	1.62	18.718	8.20949	61.8381	16.5987	34.5	0.32	2	0.914316	4.79126	0	0	4	3	58.2	8.4
1	58	1	3	1	2	0	111	74	165	51.4	73	5.6	4.25	0.79	1.34	2.54	18.8797	8.98852	47.0309	36.7682	58.9	0.71	2	0.953688	4.67238	1	1	4	3	58.2	8.4
1	50	2	3	2	2	0	120	80	170	61.7	73	5.6	4.18	0.72	1.76	2.1	21.3495	5.25149	25.5717	32.5823	54.2	0.63	2	0.720282	4.40776	0	1	3	2	24.6	5.1
1	52	1	1	2	1	0	148	88	171	64.7	74	5.6	4.2	0.89	1.63	2.17	22.1265	11.1675	11.1487	12.4701	28.5	0.24	2	1.04795	4.04723	0	0	2	4	14.5	14.4
2	50	2	2	2	2	0	121	68	161	52.6	76	5.6	4.2	0.99	1.62	2.13	20.2924	9.80432	45.1927	21.9957	41.6	0.43	2	0.991417	4.65507	0	0	4	3	58.2	8.4
1	57	1	2	1	1	0	118	78	165	63.4	76	5.6	2.48	1.11	0.86	1.42	23.2874	3.12552	28.1154	115.389	128.7	2.18	2	0.494923	4.44894	1	1	3	1	24.6	2.9
2	63	1	1	1	2	0	116	69	155	51.5	77	5.6	4.3	1.98	1.18	2.23	21.436	4.65029	3.525	34.0145	55.8	0.66	2	0.66748	3.54716	0	1	1	2	4.6	5.1
2	60	2	1	2	2	0	130	80	160	53.1	77	5.6	5.61	1.86	1.38	3.39	20.7422	6.15155	19.0071	34.2678	56.1	0.66	2	0.788985	4.27892	0	1	3	2	24.6	5.1
2	45	2	3	2	2	0	106	70	150	53.4	77	5.6	3.73	0.89	1.28	2.04	23.7333	0.0101909	45.3977	35.3683	57.3	0.68	2	-1.99179	4.65703	0	1	4	1	58.2	2.9
2	40	2	1	2	2	0	128	80	158	69.8	77	5.6	3.52	0.69	1.46	1.75	27.9603	3.1862	96.931	38.1334	60.3	0.74	2	0.503273	4.98646	1	1	4	1	58.2	2.9
2	42	1	2	2	2	0	117	76	148	54.6	78	5.6	3.7	1.98	1.41	1.4	24.927	17.7063	18.1808	18.9162	37.6	0.37	2	1.24813	4.25961	0	0	2	4	14.5	14.4
2	54	1	2	2	2	0	130	90	160	63.7	78	5.6	4.17	0.94	1.47	2.27	24.8828	9.88755	20.231	39.2547	61.5	0.76	2	0.995089	4.30602	1	1	3	3	24.6	8.4
1	43	1	2	1	2	0	120	70	159	64.6	78	5.6	3.87	0.57	1.23	2.38	25.5528	2.58104	28.6699	36.1692	58.2	0.7	2	0.411794	4.45743	0	1	3	1	24.6	2.9
2	66	1	1	2	2	0	108	74	153	57	79	5.6	4	0.96	1.45	2.12	24.3496	7.93233	60.3188	24.0256	44.2	0.47	2	0.899401	4.78045	0	0	4	3	58.2	8.4
2	34	1	3	2	2	0	116	84	157	58.9	79	5.6	3.3	0.82	1.4	1.53	23.8955	19.5389	6.9987	43.4797	66	0.84	2	1.2909	3.84502	1	1	1	4	4.6	14.4
2	54	1	1	2	2	0	130	72	149	59.8	79	5.6	4.3	1.55	1.45	2.15	26.9357	3.48414	18.5132	22.4142	42.2	0.43	2	0.542096	4.26748	0	0	2	1	14.5	2.9
1	57	1	1	3	3	0	124	84	174	61.6	79	5.6	4.1	1.22	2.01	1.54	20.3461	30.4253	64.2525	17.862	36.2	0.35	2	1.48324	4.80789	0	0	4	4	58.2	14.4
2	52	2	1	2	2	0	128	79	161.6	60.7	79.8	5.6	4.25	1.38	1.24	2.39	23.2437	0.031849	89.8378	38.6	60.8	0.75	2	-1.4969	4.95346	1	1	4	1	58.2	2.9
1	73	1	1	2	2	0	112	83	158	44.5	80	5.6	4.2	0.83	1.95	1.88	17.8257	21.7434	53.4539	44.8726	67.4	0.87	2	1.33733	4.72798	1	1	4	4	58.2	14.4
2	50	2	2	2	2	0	176	74	145	49.9	80	5.6	6.3	2.15	2.12	3.21	23.7337	6.89965	17.3275	21.1997	40.6	0.41	2	0.838827	4.23874	0	0	2	3	14.5	8.4
2	48	2	2	2	2	0	160	80	151	51.6	80	5.6	3.58	0.64	1.28	2	22.6306	5.37151	25.2977	45.2795	67.8	0.87	2	0.730097	4.40308	1	1	3	2	24.6	5.1
2	62	1	3	2	2	0	84	62	160	57.1	80	5.6	4.95	3.11	0.65	2.9	22.3047	3.0694	35.6325	39.2756	61.6	0.76	2	0.487053	4.55185	1	1	4	1	58.2	2.9
1	62	1	1	1	2	0	112	67	148	42.9	81	5.6	4.9	1.95	1.17	2.85	19.5855	59.2937	35.4921	23.7447	43.8	0.46	2	1.77301	4.55013	0	0	4	4	58.2	14.4
2	46	1	3	2	2	0	130	84	158	60.3	82	5.6	3.89	1.07	1.21	2.2	24.1548	10.0785	10.6957	46.366	68.9	0.89	2	1.0034	4.02921	1	1	2	3	14.5	8.4
1	48	1	3	2	1	0	123	80	157	69.1	82	5.6	4.4	0.86	1.42	2.59	28.0336	7.59797	68.9418	47.9406	70.5	0.92	2	0.880698	4.83848	1	1	4	3	58.2	8.4
1	54	1	2	1	1	0	117	75	167	51.3	82.5	5.6	3.2	2.28	0.91	1.26	18.3943	8.26725	1.548	22.2953	42	0.43	2	0.917361	3.18977	0	0	1	3	4.6	8.4
1	63	2	1	2	2	0	169	99	165	74	82.5	5.6	3.7	2.28	1.18	1.49	27.1809	3.91305	8.4245	143.961	149.9	2.7	2	0.592515	3.92554	1	1	1	1	4.6	2.9
2	31	1	3	2	2	0	139	75	163	60	83	5.6	4.2	0.69	1.42	2.47	22.5827	15.6533	95.1146	29.4804	50.7	0.57	2	1.19461	4.97825	0	0	4	4	58.2	14.4
1	61	1	3	2	1	0	99	68	165	63.2	83	5.6	4.3	1.79	1.35	2.14	23.214	4.2371	8.59565	52.929	75.4	1.02	2	0.627068	3.93428	1	1	1	2	4.6	5.1
2	52	1	1	2	2	0	94	57	159	66.6	83	5.6	2.9	1.26	0.96	1.37	26.3439	3.28186	2.47125	25.5757	46.1	0.5	2	0.51612	3.39292	0	0	1	1	4.6	2.9
2	26	2	2	2	2	0	120	80	164	68.6	83	5.6	2.77	0.88	0.86	1.51	25.5057	2.73991	10.0012	34.825	56.8	0.67	2	0.437736	4.00005	0	1	1	1	4.6	2.9
1	59	1	3	1	2	0	171	99	157	63.7	83.6	5.6	4.2	1.83	1.46	1.92	25.8428	4.35434	1.334	14.9976	32.2	0.29	2	0.638922	3.12516	0	0	1	2	4.6	5.1
1	44	2	1	2	2	0	124	75	160	59.7	84	5.6	3.2	1.84	1.16	1.21	23.3203	5.69003	4.42914	34.9778	56.9	0.68	2	0.755115	3.64632	0	1	1	2	4.6	5.1
1	50	1	2	1	2	0	163	95	172	70.4	84.5	5.6	5.2	1.99	1.4	2.9	23.7966	5.60721	0.121827	23.0877	43	0.45	2	0.748747	2.08575	0	0	1	2	4.6	5.1
2	68	2	1	2	2	0	155	99	155	49.9	85	5.6	5.76	7.05	0.8	1.79	20.77	2.0785	14.0533	40.2716	62.6	0.78	2	0.317751	4.14778	1	1	2	1	14.5	2.9
2	54	1	3	2	2	0	124	77	140	55.6	85	5.6	3.5	1.16	1.44	1.54	28.3673	8.08842	57.3224	16.9786	35	0.33	2	0.907864	4.75832	0	0	4	3	58.2	8.4
2	53	2	1	2	2	0	140	80	156	63.9	85	5.6	5.25	2.13	0.95	3.34	26.2574	12.9328	10.8012	32.1713	53.8	0.62	2	1.11169	4.03347	0	1	2	4	14.5	14.4
1	42	1	1	1	2	0	120	73	169	69	86	5.6	3.4	2.47	1.28	1.01	24.1588	4.02324	12.3572	26.8719	47.6	0.52	2	0.604576	4.09192	0	0	2	1	14.5	2.9
2	65	1	1	2	2	0	160	98	159	56.5	87	5.6	3.25	0.42	1.14	1.91	22.3488	10.3166	20.014	144.468	150.3	2.71	2	1.01354	4.30133	1	1	3	3	24.6	8.4
2	28	2	1	2	2	0	122	80	154	66.4	87	5.6	4.2	1.79	1.27	2.12	27.998	17.9013	19.3633	93.1212	111	1.77	2	1.25288	4.28698	1	1	3	4	24.6	14.4
2	53	1	1	2	2	0	126	74	153	67.1	87	5.6	5.77	2.5	1.34	3.3	28.6642	3.27168	5.48872	37.214	59.4	0.72	2	0.514771	3.73947	1	1	1	1	4.6	2.9
1	47	1	3	1	2	0	105	76	169	71.2	87.5	5.6	4.7	2.91	1.34	2.05	24.9291	7.99985	0.4665	29.784	51.1	0.58	2	0.903082	2.66885	0	0	1	3	4.6	8.4
1	62	1	3	2	2	0	112	69	175	64.5	88	5.6	4.3	0.87	1.67	2.24	21.0612	2.4775	70.8648	19.2565	38.1	0.37	2	0.394013	4.85043	0	0	4	1	58.2	2.9
1	35	2	3	2	2	0	118	74	174	67.5	88	5.6	5.3	1.32	1.34	3.37	22.2949	4.49943	21.9918	19.2565	38.1	0.37	2	0.653158	4.34226	0	0	3	2	24.6	5.1
2	36	2	3	2	2	0	93	62	158	64.2	89	5.6	2.5	3.04	1.09	0.04	25.717	9.64001	2.89382	75.3074	96	1.44	2	0.984077	3.46147	1	1	1	3	4.6	8.4
1	60	1	1	1	1	0	115	73	170	66.1	90	5.6	4.6	1.55	1.21	2.69	22.872	2.89997	12.5939	14.9976	32.2	0.29	2	0.462393	4.10016	0	0	2	1	14.5	2.9
1	46	1	3	2	2	0	136	96	174	71.6	90	5.6	3.84	0.91	1.08	2.35	23.6491	2.91839	20.9302	31.2032	52.7	0.6	2	0.465143	4.32077	0	0	3	1	24.6	2.9
1	63	1	3	2	2	0	115	77	173	76.9	90	5.6	3.7	1.72	1.14	1.79	25.6941	11.5544	16.0285	10.3543	25.1	0.2	2	1.06275	4.20489	0	0	2	4	14.5	14.4
1	60	1	2	2	2	0	111	79	172	70.3	92	5.6	3	1.13	1.15	1.34	23.7628	13.8013	18.6932	34.5707	56.5	0.67	2	1.13992	4.27168	0	1	3	4	24.6	14.4
2	50	1	1	2	2	0	160	96	153	72.7	92	5.6	3.7	1.65	1.04	1.92	31.0564	10.9049	13.5601	33.1325	54.9	0.64	2	1.03762	4.13226	0	1	2	3	14.5	8.4
2	57	1	1	2	2	0	115	79	167	63.8	93	5.6	5.3	2.55	1.39	2.76	22.8764	8.34944	16.4214	317.766	259.8	5.71	2	0.921657	4.21541	1	1	2	3	14.5	8.4
2	58	2	1	2	2	0	100	60	152	67.3	94	5.6	4.78	1.36	1.18	2.99	29.1292	11.3875	15.4011	40.8358	63.2	0.79	2	1.05643	4.18755	1	1	2	4	14.5	14.4
1	63	1	1	1	2	0	98	69	164	72.1	95.5	5.6	2.9	1.18	0.86	1.51	26.807	3.94535	0.2525	47.9406	70.5	0.92	2	0.596086	2.40226	1	1	1	1	4.6	2.9
1	68	1	2	2	2	0	166	82	159	65.2	96	5.6	5.8	1.48	1.99	3.14	25.7901	8.42171	140.06	29.0794	50.2	0.56	2	0.9254	5.14631	0	0	4	3	58.2	8.4
1	57	2	3	2	2	0	152	101	171	75	97	5.6	3.7	2.86	0.79	1.62	25.6489	6.4285	13.5573	50.8489	73.4	0.98	2	0.80811	4.13217	1	1	2	2	14.5	5.1
1	46	1	3	2	2	0	123	80	176	86.2	98	5.6	3.6	0.74	1.45	1.82	27.828	29.6773	116.637	24.0256	44.2	0.47	2	1.47242	5.06684	0	0	4	4	58.2	14.4
1	52	1	2	1	2	0	126	97	168	83.1	100	5.6	4.8	3.72	0.97	2.16	29.443	4.00143	0.486491	34.9778	56.9	0.68	2	0.602215	2.68707	0	1	1	1	4.6	2.9
1	51	2	1	2	2	0	134	94	162	56.9	68	5.7	4.55	1.44	0.74	3.17	21.6811	4.09766	20.6172	32.7355	52.5	0.64	2	0.612536	4.31423	0	0	3	2	24.6	5.1
2	41	2	3	2	2	0	120	76	155	52.7	69	5.7	3.74	1.61	0.87	2.15	21.9355	4.25238	47.6037	33.7036	53.6	0.65	2	0.628632	4.67764	0	1	4	2	58.2	5.1
2	64	2	1	2	2	0	100	60	146	45.5	70	5.7	3.96	0.5	1.33	2.41	21.3455	0.157204	97.645	138.576	141.2	2.62	2	-0.803537	4.98965	1	1	4	1	58.2	2.9
1	50	1	1	1	1	0	103	70	172	56.8	70	5.7	5.4	1.9	2.02	2.53	19.1996	13.6322	15.2262	23.1743	41.6	0.45	2	1.13456	4.18259	0	0	2	4	14.5	14.4
1	27	2	1	1	2	0	106	70	183	64	70	5.7	2.89	0.79	1.03	1.5	19.1108	4.48947	16.6225	32.9166	52.7	0.64	2	0.652195	4.2207	0	0	2	2	14.5	5.1
1	40	2	3	2	2	0	114	68	171	59.1	71	5.7	3.41	0.94	1.14	1.84	20.2113	4.00636	29.7023	35.5703	55.6	0.69	2	0.60275	4.47279	0	1	3	1	24.6	2.9
2	51	1	1	2	2	0	120	70	156	48.8	72	5.7	3.96	0.45	1.57	2.19	20.0526	8.90434	42.5362	38.9483	59.1	0.76	2	0.949602	4.62876	1	1	4	3	58.2	8.4
2	55	1	1	2	2	0	112	77	156	49.9	73	5.7	3.6	0.89	1.64	1.56	20.5046	9.62723	76.7925	52.0133	71.9	1.01	2	0.983501	4.88532	1	1	4	3	58.2	8.4
2	55	1	1	2	2	0	120	70	161	50.9	73	5.7	4.1	1.57	1.64	1.75	19.6366	13.434	37.6097	10.3543	24.2	0.2	2	1.1282	4.5753	0	0	4	4	58.2	14.4
2	40	2	3	2	2	0	105	75	161	58.4	73	5.7	3.8	0.75	1.61	1.85	22.53	3.94535	1.4225	59.6136	79	1.15	2	0.596086	3.15305	1	1	1	1	4.6	2.9
2	53	2	1	2	2	0	110	70	157	59.5	73	5.7	4.05	1.66	1.05	2.25	24.1389	7.80864	13.2821	39.8189	60	0.77	2	0.892575	4.12327	1	1	2	3	14.5	8.4
1	27	2	3	2	2	0	107	81	166	56.1	74	5.7	3	1.02	1.13	1.41	20.3585	2.50889	20.3061	31.5301	51.2	0.61	2	0.399482	4.30763	0	0	3	1	24.6	2.9
2	38	2	2	2	2	0	120	80	165	56	75	5.7	4.51	0.84	1.21	2.92	20.5693	7.06018	18.9119	34.7066	54.6	0.67	2	0.848816	4.27673	0	1	3	3	24.6	8.4
2	33	1	3	2	2	0	110	76	159	56.9	76	5.7	3.44	2.12	1.02	1.47	22.507	12.5238	13.5745	46.9859	67.1	0.91	2	1.09774	4.13272	1	1	2	4	14.5	14.4
1	61	2	1	2	2	0	120	78	169	61.4	76	5.7	4.6	0.81	1.86	2.38	21.4978	6.34701	64.2525	18.6748	36	0.36	2	0.802569	4.80789	0	0	4	2	58.2	5.1
2	53	1	2	1	2	0	117	75	150	51.3	77	5.7	4.5	2.15	1.21	2.32	22.8	19.6638	14.7606	32.2535	52	0.63	2	1.29367	4.1691	0	0	2	4	14.5	14.4
2	39	1	1	2	2	0	84	60	153	49.7	78	5.7	4.5	3.75	1.18	1.63	21.2312	4.68867	0.9805	36.3131	56.3	0.71	2	0.67105	2.99145	1	1	1	2	4.6	5.1
2	40	2	2	2	2	0	120	70	157	52.9	78	5.7	2.81	0.57	0.97	1.58	21.4613	5.97366	17.0572	36.211	56.2	0.7	2	0.776241	4.23191	0	1	2	2	14.5	5.1
1	33	1	3	2	1	0	118	70	172	57.1	78	5.7	2.85	0.87	1.48	0.98	19.301	7.43327	22.6973	33.3066	53.1	0.65	2	0.87118	4.35597	0	0	3	3	24.6	8.4
2	60	2	1	2	2	0	116	75	153	53.1	79	5.7	4.9	1.2	2.18	2.18	22.6836	0.052549	101.344	20.345	38.1	0.4	2	-1.27944	5.0058	0	0	4	1	58.2	2.9
2	46	1	2	2	2	0	131	78	158	58.3	79	5.7	3.5	2.49	1.46	0.92	23.3536	14.822	17.8693	42.7517	62.9	0.83	2	1.17091	4.25211	1	1	2	4	14.5	14.4
2	37	1	2	2	2	0	125	85	163	59.3	79	5.7	4.1	1.31	1.67	1.84	22.3192	0.290737	48.4112	27.8715	47.1	0.54	2	-0.5365	4.68495	0	0	4	1	58.2	2.9
2	55	1	1	2	2	0	120	86	151	52	80	5.7	6.31	1.56	1.49	4.12	22.806	3.10332	17.9757	37.8826	58	0.74	2	0.491826	4.25468	1	1	2	1	14.5	2.9
2	49	2	2	2	2	0	104	64	158	53.4	80	5.7	4.36	1.98	0.87	2.6	21.3908	11.708	13.5074	35.6051	55.6	0.69	2	1.06848	4.13057	0	1	2	4	14.5	14.4
1	46	1	3	1	1	0	130	80	166	64.1	81	5.7	3.11	0.34	1.37	1.59	23.2617	2.04924	13.165	36.608	56.7	0.71	2	0.311592	4.11942	1	1	2	1	14.5	2.9
1	54	2	1	2	2	0	109	61	154	46.1	82	5.7	3.6	0.78	1.72	1.53	19.4384	5.72895	23.0852	12.6164	27.7	0.25	2	0.758075	4.36333	0	0	3	2	24.6	5.1
1	36	1	3	2	2	0	130	84	165	55.8	82	5.7	3.7	1.58	1.54	1.45	20.4959	0.114588	7.15158	19.3577	36.9	0.38	2	-0.94086	3.8544	0	0	1	1	4.6	2.9
1	72	1	2	1	3	1	145	74	178	57.3	82	5.7	2.8	1.61	0.73	1.35	18.0848	13.3986	15.0032	25.8394	44.8	0.5	3	1.12706	4.17618	0	0	2	4	14.5	14.4
2	58	1	1	2	2	1	128	76	152	54.6	83	5.7	3.6	1.68	1.37	1.47	23.6323	3.60572	41.6925	45.0848	65.3	0.87	3	0.556992	4.62006	1	1	4	1	58.2	2.9
1	47	2	2	2	2	0	107	75	158	63.2	84	5.7	3.7	2.24	0.94	1.75	25.3165	12.4382	16.5642	47.6305	67.8	0.92	2	1.09476	4.21917	1	1	2	4	14.5	14.4
2	37	2	3	2	2	0	100	66	150	65.5	84	5.7	3.66	1.7	1.23	1.67	29.1111	8.40278	17.6923	44.7432	64.9	0.87	2	0.924423	4.24778	1	1	2	3	14.5	8.4
1	60	1	1	2	2	0	121	63	171	69	84	5.7	3.7	1.03	1.42	1.82	23.597	13.4414	68.7061	11.4542	25.9	0.22	2	1.12844	4.837	0	0	4	4	58.2	14.4
1	60	1	2	3	1	0	104	74	170	57.2	85	5.7	3.6	0.71	1.57	1.71	19.7924	12.2476	87.1817	16.4832	33.1	0.32	2	1.08805	4.94043	0	0	4	4	58.2	14.4
2	27	1	2	2	2	0	110	80	160	61.5	85	5.7	2.46	0.34	1.02	1.29	24.0234	11.708	22.101	44.1581	64.4	0.86	2	1.06848	4.34441	1	1	3	4	24.6	14.4
1	63	2	1	2	2	0	126	84	161	61.7	85	5.7	4.2	1.2	1.35	2.31	23.8031	11.4515	77.0325	23.0877	41.5	0.45	2	1.05886	4.88667	0	0	4	4	58.2	14.4
2	52	1	1	2	2	0	131	78	159	62	85	5.7	3.9	1.87	1.25	1.81	24.5243	9.34662	1.27002	22.2058	40.4	0.43	2	0.970655	3.10381	0	0	1	3	4.6	8.4
2	40	2	3	2	2	0	149	97	158	62.2	85	5.7	3.66	0.51	1.23	2.2	24.9159	11.0947	16.7914	312.046	248.4	5.65	2	1.04512	4.22509	1	1	2	3	14.5	8.4
1	62	2	2	2	2	0	156	98	167	66	86	5.7	3.5	1.05	0.9	2.13	23.6652	0.452682	0.258453	1044.16	569.6	16.13	2	-0.344207	2.41238	1	1	1	1	4.6	2.9
1	45	1	3	1	3	0	113	81	160	66.5	86	5.7	4.1	2.2	1.2	1.91	25.9766	7.93437	0.644	49.2698	69.3	0.95	2	0.899512	2.80889	1	1	1	3	4.6	8.4
2	33	2	1	2	2	0	110	70	159	68.8	86	5.7	3.21	2.58	0.77	1.28	27.2141	9.01895	25.1459	66.8988	85.4	1.29	2	0.955156	4.40047	1	1	3	3	24.6	8.4
2	48	1	3	2	2	0	98	57	148	53.9	87	5.7	4.8	2.12	1.47	2.38	24.6074	9.35098	8.46661	11.2416	25.6	0.22	2	0.970857	3.92771	0	0	1	3	4.6	8.4
2	59	2	1	2	2	0	114	75	153	56.3	87	5.7	3.4	0.81	1.34	1.7	24.0506	10.1399	25.5999	12.4701	27.5	0.24	2	1.00603	4.40824	0	0	3	3	24.6	8.4
1	59	2	2	2	2	0	142	99	161	65.1	87	5.7	4.1	2.67	1.03	1.87	25.1148	7.24845	5.0345	28.7696	48.1	0.56	2	0.860245	3.70196	0	0	1	3	4.6	8.4
2	67	1	1	2	2	0	138	78	160	65.6	87	5.7	3.07	2.21	0.66	1.42	25.625	4.32181	35.7172	41.6159	61.8	0.81	2	0.635666	4.55288	1	1	4	2	58.2	5.1
1	45	1	2	3	1	0	118	75	158	57.9	88	5.7	4.9	2.57	1.22	2.52	23.1934	4.1569	3.11774	19.0188	36.4	0.37	2	0.618769	3.49384	0	0	1	2	4.6	5.1
1	70	1	1	3	3	0	100	80	159	58.5	88	5.7	3.8	1.35	1.19	2	23.1399	8.93099	49.6303	50.9957	71	0.99	2	0.9509	4.69575	1	1	4	3	58.2	8.4
1	55	1	2	2	2	0	118	79	174	64	89	5.7	4.8	1.84	1.6	2.37	21.1389	4.48676	0.606888	53.5789	73.4	1.04	2	0.651932	2.78311	1	1	1	2	4.6	5.1
1	55	1	3	1	1	0	128	76	169	76.3	89	5.7	4.4	2.44	1.15	2.15	26.7148	10.3924	10.2523	30.8599	50.5	0.6	2	1.01672	4.01082	0	0	1	3	4.6	8.4
2	65	1	1	2	2	0	130	80	152	49.1	91	5.7	4.38	1.71	1.55	2.06	21.2517	9.15636	15.2426	39.8607	60	0.77	2	0.961723	4.18306	1	1	2	3	14.5	8.4
2	66	2	1	2	2	0	160	80	152	64.1	91	5.7	4.4	1.31	1.12	2.68	27.7441	5.34938	2.33525	36.0787	56.1	0.7	2	0.728303	3.36833	0	1	1	2	4.6	5.1
1	55	1	2	3	2	0	120	84	172	70.8	92	5.7	5.53	1.27	1.17	3.79	23.9319	4.12963	13.5946	35.6051	55.6	0.69	2	0.615912	4.13337	0	1	2	2	14.5	5.1
2	48	1	1	2	1	0	114	63	161	71.5	92	5.7	4	0.68	1.82	1.87	27.5838	2.21388	83.8013	44.4289	64.6	0.86	2	0.345155	4.92325	1	1	4	1	58.2	2.9
1	38	1	2	1	1	0	125	77	171	81.7	93	5.7	4.9	2.72	1.95	1.73	27.9402	3.21238	2.37533	46.1016	66.3	0.89	2	0.506826	3.37572	1	1	1	1	4.6	2.9
2	52	1	3	2	2	0	154	124	164	58.7	94	5.7	5.1	1.73	1.36	2.96	21.8248	13.2823	14.7829	32.8353	52.6	0.64	2	1.12327	4.16976	0	0	2	4	14.5	14.4
1	51	2	3	2	2	0	110	87	163	80.2	95	5.7	3.5	2.21	1.05	1.46	30.1856	16.7999	22.0858	40.4293	60.6	0.78	2	1.22531	4.34411	1	1	3	4	24.6	14.4
1	25	1	3	1	1	0	120	80	174	83.8	95	5.7	5.5	1.13	0.64	0.23	27.6787	5.30145	16.0122	41.4	61.6	0.8	2	0.724394	4.20445	1	1	2	2	14.5	5.1
1	51	1	3	2	1	0	129	75	171	76.5	95.5	5.7	4.2	1.21	1.39	2.27	26.1619	9.02018	13.5146	34.5093	54.4	0.67	2	0.955215	4.1308	0	1	2	3	14.5	8.4
2	65	1	1	2	2	0	135	112	147	72.2	97	5.7	5.2	2.13	1.74	2.5	33.412	4.27746	0.331626	70.3372	88.4	1.35	2	0.631186	2.52065	1	1	1	2	4.6	5.1
1	50	2	3	2	2	0	135	89	182	93.1	100	5.7	5.1	4.19	0.97	2.24	28.1065	8.40143	4.46235	79.3107	96	1.52	2	0.924353	3.64956	1	1	1	3	4.6	8.4
2	57	1	1	2	2	0	100	50	145	39.2	63	5.8	2.63	0.82	0.86	1.4	18.6445	3.48493	4.50884	39.5194	57.6	0.77	2	0.542194	3.65406	1	1	1	1	4.6	2.9
2	34	2	2	2	2	0	120	80	154	47.9	65	5.8	3.81	0.86	1.13	2.27	20.1973	2.01492	18.4178	32.1713	50.1	0.63	2	0.304257	4.26524	0	0	2	1	14.5	2.9
2	41	2	2	2	2	0	121	89	162	54.2	65	5.8	4.47	0.76	1.14	2.98	20.6523	9.20824	18.9562	37.214	55.3	0.73	2	0.964176	4.27775	1	1	3	3	24.6	8.4
2	50	1	3	2	2	0	129	75	147	37.6	66	5.8	4.2	1.01	1.93	1.82	17.4002	4.2366	39.7441	17.3513	33.1	0.34	2	0.627017	4.59927	0	0	4	2	58.2	5.1
2	53	2	1	2	2	0	124	70	157	50.1	66	5.8	3.63	0.42	1.27	2.17	20.3254	3.77278	29.0729	39.1224	57.2	0.76	2	0.576662	4.46349	1	1	3	1	24.6	2.9
2	35	1	2	2	2	0	110	70	154	47.8	68	5.8	4.01	1.86	1.46	2.16	20.1552	5.37201	8.03173	85.2586	97.6	1.64	2	0.730137	3.90481	1	1	1	2	4.6	5.1
2	60	1	1	2	2	0	120	70	154	43	69	5.8	4.5	1.39	1.74	2.13	18.1312	4.40321	134.523	102.865	111.1	1.97	2	0.643769	5.1288	1	1	4	2	58.2	5.1
2	44	1	3	2	2	0	100	70	147	46.3	70	5.8	5.95	1.62	1.7	3.52	21.4263	2.74605	6.17536	37.5692	55.7	0.73	2	0.438708	3.79066	1	1	1	1	4.6	2.9
2	32	2	2	2	2	0	123	79	149	46.6	70	5.8	2.85	0.52	1.49	1.12	20.99	2.78991	13.602	33.3136	51.3	0.65	2	0.44559	4.1336	0	0	2	1	14.5	2.9
2	53	1	1	2	2	0	109	69	165	55.4	70	5.8	3.8	0.79	1.32	2.12	20.3489	13.9952	64.0195	17.2402	32.9	0.34	2	1.14598	4.80631	0	0	4	4	58.2	14.4
2	55	2	2	2	2	0	109	69	157	48.2	73	5.8	3.3	0.71	1.49	1.49	19.5545	22.4652	151.508	27.6246	45.2	0.54	2	1.35151	5.18044	0	0	4	4	58.2	14.4
2	60	2	1	2	2	0	100	70	153	50.5	73	5.8	4.26	1.36	1.31	2.35	21.5729	2.10646	23.6223	35.4867	53.6	0.69	2	0.323554	4.37332	0	1	3	1	24.6	2.9
2	58	2	1	2	2	0	123	79	159	47.8	75	5.8	3.7	0.78	2.17	1.18	18.9075	4.66426	66.3338	15.9748	31.3	0.31	2	0.668783	4.82173	0	0	4	2	58.2	5.1
2	56	1	1	2	2	0	100	66	154	51.3	75	5.8	5.2	1.66	1.42	3.03	21.631	7.50579	20.0601	57.1687	74.1	1.11	2	0.875396	4.30233	1	1	3	3	24.6	8.4
1	58	1	1	1	2	0	133	86	166	56.2	75	5.8	4.3	1.27	1.36	2.37	20.3948	7.12318	20.687	33.5974	51.6	0.66	2	0.852674	4.3157	0	0	3	3	24.6	8.4
2	60	1	1	2	2	0	102	65	166	58.3	75	5.8	4.9	1.1	1.33	3.08	21.1569	21.1634	37.6097	72.7938	87.5	1.4	2	1.32559	4.5753	1	1	4	4	58.2	14.4
1	25	2	2	2	1	0	110	80	175	73.3	75	5.8	2.72	0.95	0.93	1.36	23.9347	5.80581	13.936	41.9154	60	0.82	2	0.763863	4.14414	1	1	2	2	14.5	5.1
1	50	2	1	2	2	0	140	96	160	55.1	76	5.8	5.24	2.44	1.8	2.34	21.5234	5.33916	5.51485	34.435	52.5	0.67	2	0.727473	3.74153	0	0	1	2	4.6	5.1
2	44	1	2	2	2	0	116	71	164	61.6	76	5.8	5.2	1.43	1.72	2.84	22.903	11.3361	46.6822	26.4373	43.9	0.52	2	1.05446	4.66915	0	0	4	4	58.2	14.4
2	53	1	1	2	2	0	120	80	156	53	78	5.8	2.92	1.09	0.97	1.46	21.7784	4.36672	25.1341	36.9772	55.1	0.72	2	0.640155	4.40026	1	1	3	2	24.6	5.1
2	49	2	1	2	2	0	128	85	151	55.5	78	5.8	4	1.1	1.68	1.83	24.341	9.06285	36.0946	60.5943	77.2	1.17	2	0.957265	4.55744	1	1	4	3	58.2	8.4
1	50	2	2	2	2	0	138	78	171	65.2	78.5	5.8	3.5	2.52	1.39	0.98	22.2975	13.7664	18.934	90.3464	101.6	1.74	2	1.13882	4.27724	1	1	3	4	24.6	14.4
2	58	1	3	2	2	0	100	60	150	49.1	79	5.8	2.99	0.97	0.97	1.58	21.8222	5.38467	29.6122	100.637	109.4	1.93	2	0.731159	4.47147	1	1	3	2	24.6	5.1
2	45	2	1	2	2	0	126	75	157	52.3	79	5.8	3.1	0.63	1.58	1.24	21.2179	13.6312	33.3057	20.2481	36.7	0.4	2	1.13453	4.52252	0	0	3	4	24.6	14.4
2	25	1	3	2	2	0	120	90	161	54.2	79	5.8	2.91	1.56	1.07	1.13	20.9097	3.00958	4.71523	57.7259	74.6	1.12	2	0.478506	3.6735	1	1	1	1	4.6	2.9
2	41	1	3	2	2	0	116	82	158	59.1	80	5.8	3.57	1.32	0.87	2.11	23.6741	5.69335	16.3631	40.2716	58.4	0.78	2	0.755368	4.21387	1	1	2	2	14.5	5.1
1	39	1	1	2	2	0	127	87	172	60.5	80	5.8	3	0.86	1.43	1.18	20.4502	15.1401	93.7267	20.345	36.8	0.4	2	1.18013	4.97186	0	0	4	4	58.2	14.4
2	46	2	2	2	2	0	124	87	162	61.6	80	5.8	5.1	6.84	0.92	1.1	23.472	7.81985	6.75309	63.4824	79.7	1.23	2	0.893198	3.8295	1	1	1	3	4.6	8.4
2	27	1	2	2	2	0	130	90	150	56	82	5.8	3.43	0.8	0.94	2.13	24.8889	6.85087	23.4754	43.0437	61.1	0.84	2	0.835746	4.37061	1	1	3	3	24.6	8.4
2	43	1	3	2	2	0	108	66	161	58.1	82	5.8	3.2	0.89	1.49	1.31	22.4143	8.75999	41.0414	25.0412	42.3	0.49	2	0.942504	4.61322	0	0	4	3	58.2	8.4
2	31	1	1	2	2	1	144	84	148	61.3	85	5.8	6.1	3.39	1.53	3.04	27.9858	21.9873	12.6008	52.9716	70.4	1.03	3	1.34217	4.1004	1	1	2	4	14.5	14.4
1	48	2	3	2	2	0	111	75	166	65.5	85	5.8	4.8	1.28	1.16	3.06	23.7698	0.314006	35.9617	13.2344	27.6	0.26	2	-0.503063	4.55584	0	0	4	1	58.2	2.9
1	56	1	3	1	1	0	107	63	168	59.2	86	5.8	4	1.21	1.24	2.22	20.9751	0.127882	24.4471	19.9223	36.3	0.39	2	-0.89319	4.38823	0	0	3	1	24.6	2.9
1	49	1	1	1	2	0	120	78	165	60.1	86	5.8	5.2	1.63	1.5	2.97	22.0753	1.95312	9.78629	26.1008	43.5	0.51	2	0.290728	3.99062	0	0	1	1	4.6	2.9
2	50	2	1	2	2	0	100	70	167	60.4	87	5.8	3.24	2.73	0.74	1.27	21.6573	4.87015	20.2846	40.6268	58.7	0.79	2	0.687542	4.30717	1	1	3	2	24.6	5.1
1	33	1	3	2	2	0	122	77	174	61.5	87	5.8	3.2	1.02	1.45	1.29	20.3131	12.7928	21.4185	32.9633	51	0.64	2	1.10696	4.33079	0	0	3	4	24.6	14.4
2	38	2	3	2	2	0	124	81	156	66.3	88	5.8	5.3	1.42	1.76	2.9	27.2436	18.7755	56.315	136.037	134.8	2.58	2	1.27359	4.75062	1	1	4	4	58.2	14.4
1	64	2	2	2	2	0	163	99	162	61.9	89	5.8	4.2	1.76	0.95	2.46	23.5863	7.58656	13.3445	13.6934	28.2	0.27	2	0.880045	4.1253	0	0	2	3	14.5	8.4
1	49	1	3	1	1	0	139	80	167	70.3	89	5.8	4.2	3.36	1.03	1.66	25.2071	8.89951	3.2905	52.7869	70.2	1.02	2	0.949366	3.51726	1	1	1	3	4.6	8.4
1	63	2	3	2	2	0	117	74	169	72.2	89	5.8	4.4	1.3	1.36	2.46	25.2792	21.983	155.804	28.1899	45.8	0.55	2	1.34209	5.19258	0	0	4	4	58.2	14.4
2	67	1	1	1	2	0	125	72	156	59.9	90	5.8	4.1	1.1	1.51	2.1	24.6137	12.716	42.2086	13.2344	27.6	0.26	2	1.10435	4.6254	0	0	4	4	58.2	14.4
1	39	1	3	1	2	0	84	60	174	68.3	91	5.8	4.8	1.4	1.69	2.48	22.5591	18.2679	51.4239	17.862	33.7	0.35	2	1.26169	4.71117	0	0	4	4	58.2	14.4
2	46	1	3	2	2	0	127	82	163	72.9	92.5	5.8	4	0.72	1.55	2.13	27.438	17.7598	92.6356	14.8716	29.8	0.29	2	1.24944	4.96678	0	0	4	4	58.2	14.4
2	65	2	1	2	2	0	135	87	150	63.8	93	5.8	6.2	1.2	1.55	4.11	28.3556	5.5205	4.19572	35.3809	53.5	0.69	2	0.741979	3.62281	0	1	1	2	4.6	5.1
2	68	1	1	2	2	0	138	84	153	64.3	96	5.8	3.3	2.05	1.16	1.22	27.4681	23.3977	16.6042	43.9315	61.9	0.85	2	1.36917	4.22022	1	1	2	4	14.5	14.4
1	46	2	2	2	2	0	116	68	167	82.2	97	5.8	2.4	0.68	1.28	0.81	29.474	4.2366	13.1326	67.3902	83	1.3	2	0.627017	4.11835	1	1	2	2	14.5	5.1
2	36	2	2	2	2	0	120	89	154	38.8	54	5.9	2.33	0.57	0.99	1.08	16.3603	6.85887	5.81914	32.0042	48.3	0.63	2	0.836253	3.76486	0	0	1	3	4.6	8.4
1	29	2	3	2	2	0	106	68	180	59.5	68	5.9	3.24	0.79	1.13	1.74	18.3642	7.96178	14.134	35.9394	52.2	0.7	2	0.90101	4.15027	0	0	2	3	14.5	8.4
1	41	2	3	2	2	0	110	74	170	57	69	5.9	4.3	0.62	1.47	2.56	19.7232	3.69426	350.19	36.0996	52.4	0.71	2	0.567527	5.5443	1	0	4	1	58.2	2.9
2	58	1	1	2	2	0	130	80	150	47	70	5.9	3.19	1.1	0.91	1.79	20.8889	3.54462	11.6304	39.4428	55.6	0.77	2	0.54957	4.06559	1	1	2	1	14.5	2.9
2	52	2	3	2	2	0	128	80	152	47.8	71	5.9	4.95	1.85	1.33	2.79	20.6891	7.7649	37.2344	35.7026	52	0.7	2	0.890136	4.57094	0	0	4	3	58.2	8.4
1	36	1	2	1	1	0	110	60	171	58.6	74	5.9	2.67	0.96	1.2	1.04	20.0404	6.6251	45.3398	33.5365	49.8	0.66	2	0.821193	4.65648	0	0	4	3	58.2	8.4
2	47	1	3	2	2	0	128	81	163	60.3	74	5.9	4.2	0.94	1.52	2.26	22.6956	6.1966	103.873	27.9453	44	0.55	2	0.792153	5.0165	0	0	4	2	58.2	5.1
2	48	2	3	2	2	0	144	93	158	61.6	74.5	5.9	4.4	1.7	1.58	2.06	24.6755	7.01977	5.5707	30.4745	46.7	0.6	2	0.846323	3.74591	0	0	1	3	4.6	8.4
2	59	1	1	2	2	0	110	68	158	46.7	75	5.9	3.43	0.89	0.9	2.13	18.7069	7.35609	45.6372	40.0905	56.2	0.78	2	0.866647	4.65932	1	1	4	3	58.2	8.4
2	56	1	1	2	2	0	157	92	159	53	75	5.9	3.5	1.22	0.88	2.07	20.9644	7.26418	12.4842	11.9714	24.9	0.24	2	0.861186	4.09636	0	0	2	3	14.5	8.4
2	52	1	2	2	2	0	133	79	153	42.1	76	5.9	5.5	2.58	1.39	2.95	17.9845	17.2407	9.8064	16.4832	30.8	0.32	2	1.23656	3.99151	0	0	1	4	4.6	14.4
2	53	1	1	2	2	0	150	90	161	56.8	77	5.9	5.2	2.13	1.1	3.14	21.9127	5.45952	10.1364	39.4428	55.6	0.77	2	0.737154	4.00588	1	1	1	2	4.6	5.1
1	51	1	3	1	2	0	100	50	180	68.9	77	5.9	3.36	1.01	1.18	1.73	21.2654	4.02324	5.80751	37.7015	53.9	0.74	2	0.604576	3.76399	1	1	1	1	4.6	2.9
2	60	2	1	2	2	0	139	79	152	55.8	78	5.9	4.2	1.07	1.34	2.38	24.1517	8.25444	83.558	21.6925	37.1	0.43	2	0.916688	4.92199	0	0	4	3	58.2	8.4
2	68	1	1	2	1	0	125	69	161	54.2	79	5.9	3.7	1.74	1.41	1.51	20.9097	4.74905	0.688847	29.8536	46	0.59	2	0.676606	2.83812	0	0	1	2	4.6	5.1
2	36	2	2	2	2	0	98	71	157	56.6	79	5.9	3.93	2.23	0.91	2.02	22.9624	7.15116	13.6456	51.8892	67.1	1.01	2	0.854376	4.13499	1	1	2	3	14.5	8.4
1	33	1	2	2	1	0	106	78	159	49.5	80	5.9	4.7	2.39	1.77	1.85	19.5799	9.49146	0.408158	254.877	202.5	4.72	2	0.977333	2.61083	1	1	1	3	4.6	8.4
2	64	1	2	2	2	0	130	80	157	51.2	80	5.9	4.68	1.39	1.42	2.63	20.7716	5.30885	31.2325	57.7259	72.2	1.12	2	0.725	4.49461	1	1	3	2	24.6	5.1
2	46	1	1	2	2	0	126	84	158	56.3	80	5.9	3.97	2.23	1.1	1.87	22.5525	5.13699	0.555576	39.4776	55.7	0.77	2	0.710708	2.74474	1	1	1	2	4.6	5.1
2	61	1	1	2	2	0	130	80	153	57.4	80	5.9	4.07	1.19	1.48	2.04	24.5205	4.99677	17.7328	98.6174	104.4	1.9	2	0.69869	4.24878	1	1	2	2	14.5	5.1
2	46	2	1	2	2	0	110	70	158	64.7	80	5.9	3.46	0.83	0.89	2.2	25.9173	28.9895	11.2736	241.658	195.1	4.48	2	1.46224	4.05206	1	1	2	4	14.5	14.4
2	44	1	2	2	2	0	105	66	163	57.9	82	5.9	4	1.17	1.94	1.53	21.7923	19.1557	45.826	35.3207	51.6	0.69	2	1.2823	4.66111	0	0	4	4	58.2	14.4
2	44	2	3	2	2	0	126	90	159	68.5	82	5.9	5.13	3.23	1.25	2.43	27.0954	11.5122	19.4003	51.6942	66.9	1.01	2	1.06116	4.28781	1	1	3	4	24.6	14.4
2	58	2	1	2	2	0	138	98	143	50.8	83	5.9	4.2	2.2	1	2.21	24.8423	8.44814	11.6738	23.185	38.8	0.46	2	0.926761	4.06721	0	0	2	3	14.5	8.4
2	58	2	1	2	2	0	119	78	152	59	83	5.9	4.5	2.09	1.1	2.46	25.5367	3.81774	2.764	30.4745	46.7	0.6	2	0.581806	3.44154	0	0	1	1	4.6	2.9
2	39	1	2	2	2	0	120	86	153	77.1	84	5.9	2.92	0.72	1.11	1.49	32.9361	4.53659	9.32139	45.0914	60.9	0.88	2	0.656729	3.96948	1	1	1	2	4.6	5.1
2	52	1	3	2	2	0	169	94	138	52.9	85	5.9	3.6	2.18	0.78	1.84	27.7778	5.49146	0.898822	79.9512	90.3	1.55	2	0.739688	2.95367	1	1	1	2	4.6	5.1
2	60	2	2	2	2	0	170	120	153	59.6	85	5.9	4.16	1.59	0.94	2.48	25.4603	2.54288	19.8736	56.7508	71.3	1.1	2	0.405326	4.29828	1	1	3	1	24.6	2.9
2	47	2	2	2	2	0	126	77	161	64.5	85	5.9	4	1.06	1.59	1.93	24.8833	9.79869	49.7643	48.5556	64.1	0.95	2	0.991168	4.69692	1	1	4	3	58.2	8.4
2	52	2	1	2	2	0	122	70	151	58	86	5.9	3.7	0.67	1.54	1.86	25.4375	5.36934	19.1665	19.0188	34	0.37	2	0.729921	4.28254	0	0	3	2	24.6	5.1
1	27	1	3	1	2	0	120	76	168	65.9	86	5.9	5.57	3.87	1.17	2.66	23.3489	5.56929	6.26317	35.215	51.5	0.69	2	0.7458	3.79679	0	0	1	2	4.6	5.1
2	61	1	2	2	2	0	130	80	151	56.3	87	5.9	4.92	2.5	1.13	2.66	24.6919	11.1228	14.2919	34.435	50.7	0.67	2	1.04621	4.15509	0	0	2	3	14.5	8.4
2	47	2	2	2	2	0	115	79	160	65.2	87	5.9	4.3	1.08	1.5	2.31	25.4687	5.97366	49.8635	12.1228	25.1	0.24	2	0.776241	4.69778	0	0	4	2	58.2	5.1
2	44	2	2	2	2	0	114	81	150	61	88	5.9	2.8	0.51	1.61	0.96	27.1111	10.8658	61.4462	60.5564	74.6	1.18	2	1.03606	4.7885	1	1	4	3	58.2	8.4
1	26	2	3	2	2	0	138	94	168	74.1	88	5.9	4	1.85	1.31	1.86	26.2543	5.9415	1.60957	93.7321	100.8	1.81	2	0.773896	3.20671	1	1	1	2	4.6	5.1
1	44	1	1	1	2	0	109	69	169	64.3	89	5.9	4.6	1.27	1.4	2.63	22.5132	11.6422	32.3039	52.6443	67.7	1.03	2	1.06603	4.50925	1	1	3	4	24.6	14.4
1	66	1	2	2	2	0	152	93	162	69	89	5.9	4	2.78	0.97	1.78	26.2917	6.21865	14.093	17.1285	31.7	0.34	2	0.793696	4.149	0	0	2	2	14.5	5.1
1	59	2	1	2	2	0	130	80	170	72.6	90	5.9	3.21	0.89	0.96	1.85	25.1211	3.35659	0.608196	39.5194	55.7	0.77	2	0.525899	2.78404	1	1	1	1	4.6	2.9
1	50	1	2	2	1	0	124	81	172	76.1	93.5	5.9	4.6	3.45	1.33	1.72	25.7234	21.5704	16.6521	64.5682	77.9	1.25	2	1.33386	4.22147	1	1	2	4	14.5	14.4
2	50	1	3	2	2	0	125	71	163	73.4	95	5.9	4.9	3.88	1.28	1.87	27.6262	4.57447	4.075	52.2148	67.4	1.02	2	0.660341	3.61013	1	1	1	2	4.6	5.1
1	62	1	2	3	3	0	123	79	172	82.5	98	5.9	4.9	1.81	1.53	2.56	27.8867	3.78317	2.83298	66.2738	79.3	1.29	2	0.577856	3.45224	1	1	1	1	4.6	2.9
1	62	2	3	2	2	0	131	93	164	85.8	98	5.9	5	2.41	1.26	2.66	31.9007	12.1404	12.7252	54.1943	69.1	1.06	2	1.08423	4.10466	1	1	2	4	14.5	14.4
2	58	1	3	2	2	0	84	60	152	62.1	99	5.9	6.1	2.17	1.02	4.1	26.8785	12.2758	17.1435	45.0359	60.9	0.88	2	1.08905	4.2341	1	1	2	4	14.5	14.4
2	45	1	1	2	2	0	185	120	164	77	100	5.9	5.24	1.5	1.43	3.14	28.6288	6.39865	13.804	36.3991	52.7	0.71	2	0.806089	4.14	1	0	2	2	14.5	5.1
1	44	1	3	1	1	0	110	70	174	84.7	100	5.9	3.39	2.44	0.73	1.56	27.976	8.41347	9.7799	40.0696	56.2	0.78	2	0.924975	3.99033	1	1	1	3	4.6	8.4
1	43	1	3	1	1	0	150	90	180	96.2	101	5.9	3.97	0.92	1.2	2.36	29.6914	3.29783	7.15153	37.6319	53.9	0.74	2	0.518228	3.8544	1	1	1	1	4.6	2.9
1	47	1	3	1	1	0	140	90	165	77.6	102	5.9	3.21	1.31	0.8	1.82	28.5032	15.0669	13.2914	35.0618	51.3	0.69	2	1.17802	4.12357	0	0	2	4	14.5	14.4
1	33	1	3	1	2	0	110	80	170	91	102	5.9	5.1	1.15	1.24	3.34	31.4879	7.11905	76.5526	12.1228	25.1	0.24	2	0.852422	4.88396	0	0	4	3	58.2	8.4
2	50	2	3	2	2	0	132	76	158	75.8	103	5.9	3.2	1.85	1.3	1.07	30.3637	13.9866	16.9623	179.388	158.3	3.38	2	1.14571	4.22949	1	1	2	4	14.5	14.4
1	68	2	1	2	2	0	205	90	170	85.5	105	5.9	4.58	1.73	1.17	2.63	29.5848	8.51757	11.5192	34.3166	50.6	0.67	2	0.930316	4.06142	0	0	2	3	14.5	8.4
1	42	1	2	1	2	0	108	74	172	52.9	67	6	4.69	1.26	1.01	3.11	17.8813	4.28334	309.565	36.1275	50.7	0.71	2	0.631783	5.49075	1	0	4	2	58.2	5.1
1	58	1	3	1	1	0	124	50	164	50.2	74	6	4.3	0.91	1.78	2.11	18.6645	7.11905	41.2582	12.1228	24.3	0.24	2	0.852422	4.61551	0	0	4	3	58.2	8.4
2	56	1	1	2	2	0	136	80	169	54.3	75	6	4.74	1.55	1.49	2.54	19.0119	5.39065	19.9363	38.1334	52.6	0.75	2	0.731641	4.29965	1	0	3	2	24.6	5.1
2	47	2	2	2	2	0	122	73	159	61.4	76	6	2.6	1.21	1.38	0.68	24.287	8.59023	33.3638	34.5093	49.1	0.68	2	0.934005	4.52328	0	0	3	3	24.6	8.4
2	48	1	3	2	2	0	134	80	162	61.5	76	6	4.8	1.85	1.53	2.44	23.4339	20.067	17.2046	76.1433	84.5	1.48	2	1.30248	4.23565	1	1	2	4	14.5	14.4
2	49	2	1	2	2	0	100	70	150	56	78	6	5.19	1.04	1.74	2.98	24.8889	0.173275	69.2445	73.2439	82.2	1.42	2	-0.761265	4.84039	1	1	4	1	58.2	2.9
1	57	1	1	1	1	0	125	81	161	61	79	6	3.6	0.66	2.1	1.2	23.533	7.43704	22.7776	16.8654	30.3	0.33	2	0.8714	4.35751	0	0	3	3	24.6	8.4
2	49	1	1	2	2	0	130	80	162	60.5	82	6	2	0.4	1.14	0.68	23.0529	6.60104	26.641	71.4261	80.8	1.39	2	0.819613	4.42555	1	1	3	3	24.6	8.4
2	59	1	2	2	2	0	120	80	164	58.2	83	6	3.8	1.69	1.66	1.38	21.6389	2.89997	40.3919	23.7447	38.1	0.47	2	0.462393	4.60629	0	0	4	1	58.2	2.9
2	44	2	1	2	2	0	200	120	161	65	84	6	4.72	1.24	1.15	3	25.0762	5.58112	17.0357	34.3166	48.9	0.67	2	0.746722	4.23136	0	0	2	2	14.5	5.1
1	37	2	3	2	2	0	128	96	165	72.1	85	6	3.74	1.99	0.8	2.04	26.483	4.13471	24.4796	43.0437	57.1	0.84	2	0.616445	4.3888	1	1	3	2	24.6	5.1
1	48	1	3	1	1	0	140	79	178	73.2	88	6	4	1.25	1.49	1.95	23.1031	3.52508e-05	24.8303	10.6944	22.3	0.21	2	-4.45283	4.39498	0	0	3	1	24.6	2.92
1	55	1	2	1	1	0	120	86	170	78.8	95	6	3.36	1.1	0.77	2.1	27.2664	11.5441	11.5477	39.9025	54.2	0.78	2	1.06236	4.06249	1	1	2	4	14.5	14.4
1	43	1	3	2	1	0	145	95	179	89.3	96	6	5.8	4.9	1.33	2.27	27.8705	12.011	17.113	37.5313	52	0.74	2	1.07958	4.23333	1	0	2	4	14.5	14.4
1	44	2	2	1	2	0	110	62	165	51.1	66	6.1	2.65	1.12	0.61	1.54	18.7695	5.19449	26.7719	139.474	124.7	2.67	2	0.715543	4.42768	1	1	3	2	24.6	5.1
2	29	1	3	2	2	0	110	78	162	49.9	67	6.1	3.53	0.38	1.59	1.77	19.0139	7.48061	25.9644	45.8227	57.7	0.9	2	0.873937	4.41438	1	1	3	3	24.6	8.4
2	32	1	3	2	2	0	120	88	157	51.7	70	6.1	3.15	0.7	0.88	1.96	20.9745	13.5024	18.1373	35.229	48.2	0.7	2	1.13041	4.25857	0	0	2	4	14.5	14.4
2	30	2	3	1	1	0	106	70	172	56.1	73	6.1	3.91	1.1	1.55	1.87	18.963	6.04133	10.0797	33.1464	46.2	0.65	2	0.781133	4.00345	0	0	1	2	4.6	5.1
1	53	2	1	2	2	0	130	80	165	48.6	75	6.1	4.05	0.56	1.52	2.27	17.8512	2.29965	23.6045	166.289	141.1	3.16	2	0.361663	4.37299	1	1	3	1	24.6	2.9
2	58	1	1	2	2	0	130	80	154	53.5	75	6.1	3.22	1.02	1.47	1.29	22.5586	3.72348	0.160448	76.5175	82.1	1.49	2	0.570949	2.20533	1	1	1	1	4.6	2.9
1	60	1	3	2	2	0	122	72	167	53	76	6.1	5.9	1.11	3.26	2.14	19.0039	95.7492	34.0006	14.9976	27.1	0.3	2	1.98114	4.53149	0	0	3	4	24.6	14.4
2	52	1	1	2	2	0	140	80	155	58.1	77	6.1	4.66	1.14	1.37	2.77	24.1831	2.07619	10.6824	49.0684	60.4	0.97	2	0.317267	4.02867	1	1	1	1	4.6	2.9
2	63	2	2	2	2	0	134	90	155	54.2	80	6.1	4.34	0.7	1.42	2.61	22.5598	8.44276	14.9562	40.0696	52.6	0.79	2	0.926485	4.17482	1	0	2	3	14.5	8.4
2	55	1	2	2	2	0	129	80	156	56	80	6.1	3.9	1.74	1.5	1.62	23.0112	9.41228	14.5283	26.948	40.2	0.53	2	0.973695	4.16221	0	0	2	3	14.5	8.4
1	38	1	3	2	2	0	132	80	176	71.2	81	6.1	3.8	0.8	1.52	1.92	22.9855	6.15655	32.3085	48.6923	60.1	0.96	2	0.789337	4.50932	1	1	3	2	24.6	5.1
2	43	1	1	2	2	0	143	79	158	57.6	82	6.1	4.4	2.79	1.24	1.9	23.0732	3.84925	5.2115	60.9727	70.2	1.19	2	0.585376	3.71696	1	1	1	1	4.6	2.9
2	56	2	2	2	2	0	130	102	160	65	82	6.1	4.19	2.56	1.13	1.9	25.3906	5.29571	18.3771	39.1503	51.8	0.77	2	0.723924	4.26428	1	0	2	2	14.5	5.1
1	61	2	2	2	2	0	110	84	171	70.8	83	6.1	3.24	1.41	0.78	1.83	24.2126	15.1798	14.0442	38.5304	51.2	0.76	2	1.18127	4.1475	1	0	2	4	14.5	14.4
2	50	2	2	2	2	0	121	74	162	63	84	6.1	4.7	5.71	1.28	0.85	24.0055	11.077	16.9953	46.0536	57.9	0.91	2	1.04442	4.23033	1	1	2	3	14.5	8.4
2	30	2	1	2	2	0	130	70	160	58.7	86	6.1	2.44	0.4	0.78	1.48	22.9297	2.79009	14.0533	38.8438	51.5	0.77	2	0.445618	4.14778	1	0	2	1	14.5	2.9
2	40	1	2	2	2	0	110	80	160	68.7	86	6.1	3.46	1.33	0.94	1.92	26.8359	4.00143	11.645	36.9772	49.8	0.73	2	0.602215	4.06614	1	0	2	1	14.5	2.9
2	59	1	1	2	2	0	134	82	154	60.5	87	6.1	4.5	2.05	1.5	2.08	25.5102	34.6227	26.0289	33.9522	47	0.67	2	1.53936	4.41546	0	0	3	4	24.6	14.4
2	40	1	3	2	2	0	113	71	159	68.7	88	6.1	3.9	2.21	1.17	1.74	27.1746	4.96635	1.1975	48.5556	60	0.96	2	0.696037	3.07828	1	1	1	2	4.6	5.1
1	40	1	3	2	1	0	120	85	171	72.3	89	6.1	7	4.45	1.53	3.47	24.7256	5.79338	7.19116	41.5433	53.9	0.82	2	0.762932	3.8568	1	1	1	2	4.6	5.1
2	64	2	1	2	2	0	158	80	153	62.4	90	6.1	6.08	2.29	1.39	3.66	26.6564	10.5138	17.6468	43.0437	55.2	0.85	2	1.02176	4.24667	1	1	2	3	14.5	8.4
2	61	1	1	2	2	0	148	82	156	65.9	90	6.1	4.7	1.08	1.57	2.64	27.0792	19.1557	29.5095	30.406	43.6	0.6	2	1.2823	4.46996	0	0	3	4	24.6	14.4
2	62	1	1	2	2	0	169	92	150	63.8	91	6.1	5.6	1.72	1.2	3.63	28.3556	6.25158	8.1595	54.3333	64.8	1.07	2	0.79599	3.91166	1	1	1	2	4.6	5.1
2	37	1	3	2	2	0	129	79	157	74.4	94	6.1	5.2	5.27	1.13	1.7	30.1838	8.40377	0.4563	36.2345	49.1	0.71	2	0.924474	2.65925	1	0	1	3	4.6	8.4
1	58	1	1	2	2	0	170	80	177	83	94	6.1	3.92	1.78	1.02	2.1	26.493	9.88755	13.7423	31.7743	44.9	0.63	2	0.995089	4.13806	0	0	2	3	14.5	8.4
2	57	1	1	2	2	0	115	88	160	70.3	96	6.1	3.8	2.16	1.56	1.27	27.4609	18.8	2.462	43.6475	55.8	0.86	2	1.27416	3.39129	1	1	1	4	4.6	14.4
1	70	1	1	2	2	0	110	66	168	73.2	96	6.1	4.2	1.05	1.65	2.08	25.9354	15.0151	38.9209	44.643	56.6	0.88	2	1.17653	4.59018	1	1	4	4	58.2	14.4
1	58	2	1	2	2	0	110	80	165	58.6	97	6.1	3.93	0.71	1.29	2.31	21.5243	3.20519	4.12278	38.5722	51.3	0.76	2	0.505854	3.61519	1	0	1	1	4.6	2.9
1	37	2	2	2	2	0	130	80	178	94.3	103	6.1	3.8	1	1.03	2.31	29.7627	4.31207	18.4235	46.0595	57.9	0.91	2	0.634686	4.26537	1	1	2	2	14.5	5.1
2	48	1	3	2	2	0	139	98	158	79	105	6.1	4.9	2.11	1.13	2.82	31.6456	21.5704	11.6521	40.5365	53	0.8	2	1.33386	4.0664	1	0	2	4	14.5	14.4
2	52	2	1	2	2	0	123	76	150	48.6	74	6.2	3.5	2.22	1.26	1.24	21.6	3.75549	8.5595	48.2028	57.8	0.95	2	0.574667	3.93245	1	1	1	1	4.6	2.9
1	60	1	1	2	2	0	141	101	165	59.7	76	6.2	4	1.89	1.39	1.76	21.9284	4.80572	2.322	23.5748	35.5	0.47	2	0.681758	3.36586	0	0	1	2	4.6	5.1
1	33	1	3	2	2	0	110	76	159	57	78	6.2	4.16	1.54	1.27	2.2	22.5466	10.0992	20.8961	38.9483	50	0.77	2	1.00429	4.32007	1	0	3	3	24.6	8.4
1	42	2	3	1	2	0	100	64	179	66.5	78	6.2	4.36	1.43	1.21	2.5	20.7547	15.0904	25.2341	34.2678	45.8	0.68	2	1.1787	4.40199	0	0	3	4	24.6	14.4
2	47	1	3	2	2	0	120	70	157	57.7	80	6.2	4.01	1.45	0.92	2.44	23.4087	5.69335	11.8024	37.3045	48.5	0.74	2	0.755368	4.07197	1	0	2	2	14.5	5.1
2	38	2	1	2	2	0	98	70	150	61.9	80	6.2	4.38	2.8	0.98	2.15	27.5111	2.90488	13.8236	32.5683	44.2	0.65	2	0.463128	4.14062	0	0	2	1	14.5	2.9
2	37	1	2	2	2	0	130	90	161	63.6	80	6.2	3.94	5.32	0.64	0.91	24.5361	5.88755	47.9035	92.3489	90.6	1.8	2	0.769934	4.68037	1	1	4	2	58.2	5.1
1	67	1	1	1	2	0	156	88	164	61.3	81	6.2	3.83	1.24	1.02	2.25	22.7915	2.34928	25.8208	40.8985	51.7	0.81	2	0.370935	4.41197	1	0	3	1	24.6	2.9
1	57	1	1	2	2	0	128	79	161	61.6	83	6.2	5.3	1.93	1.61	2.82	23.7645	5.10492	3.90064	22.4142	34.3	0.45	2	0.707989	3.59114	0	0	1	2	4.6	5.1
2	30	1	3	2	2	0	130	80	163	71.3	84	6.2	2.48	0.51	0.86	1.39	26.8358	5.34938	23.6152	67.8112	73.1	1.33	2	0.728303	4.37319	1	1	3	2	24.6	5.1
2	57	2	1	2	2	0	90	60	160	61.1	85	6.2	3.84	1.196	1.21	2.091	23.8672	7.8445	20.5049	57.3707	65.2	1.13	2	0.894565	4.31186	1	1	3	3	24.6	8.4
2	59	2	1	2	2	0	118	86	164	68.3	85	6.2	4.53	2.77	0.96	2.31	25.3941	4.75455	14.3558	48.6505	58.2	0.96	2	0.677109	4.15703	1	1	2	2	14.5	5.1
2	45	2	1	2	2	0	110	80	150	57.2	87	6.2	3.97	1.19	1.4	2.02	25.4222	2.34928	0.253754	43.4755	53.9	0.86	2	0.370935	2.40441	1	1	1	1	4.6	2.9
2	46	2	2	2	2	0	130	100	157	65.9	87	6.2	4.24	0.61	1.19	2.78	26.7354	3.29092	3.04099	43.8725	54.2	0.87	2	0.517317	3.48301	1	1	1	1	4.6	2.9
2	54	2	2	2	2	0	130	76	150	62.9	88	6.2	3.7	1.84	1.55	1.32	27.9556	3.61102	1.33645	61.2615	68.2	1.2	2	0.55763	3.12595	1	1	1	1	4.6	2.9
1	51	1	3	2	1	0	142	89	167	72	89	6.2	3.3	2.89	1.1	0.9	25.8166	11.0775	12.2586	30.5428	42.3	0.61	2	1.04444	4.08844	0	0	2	3	14.5	8.4
1	36	2	3	1	2	0	100	50	169	72.4	90	6.2	3.37	1.09	1.03	1.85	25.3493	5.13413	23.7407	40.188	51	0.79	2	0.710467	4.37549	1	0	3	2	24.6	5.1
1	51	1	3	3	1	0	146	84	165	73	92	6.2	4.9	4.9	1.09	1.61	26.8136	5.00685	16.0177	36.7618	48	0.73	2	0.699565	4.2046	1	0	2	2	14.5	5.1
1	57	1	1	3	1	0	135	87	166	80.1	97	6.2	3.2	4.05	0.97	0.41	29.0681	3.28186	2.52041	94.253	91.9	1.84	2	0.51612	3.40147	1	1	1	1	4.6	2.9
2	25	1	3	2	2	0	110	80	155	47.9	63	6.3	3.63	0.54	1.49	1.9	19.9376	9.05655	20.3756	37.6876	47.3	0.75	2	0.956963	4.30911	1	0	3	3	24.6	8.4
2	54	2	1	2	2	0	150	90	159	49.8	65	6.3	3.68	1.2	1.05	2.09	19.6986	2.0785	4.59029	37.6876	47.3	0.75	2	0.317751	3.66184	1	0	1	1	4.6	2.9
2	56	1	1	2	2	0	114	81	160	52.3	68	6.3	3.73	1	1.15	2.12	20.4297	2.95908	33.4401	113.787	101.7	2.21	2	0.471157	4.52427	1	1	3	1	24.6	2.9
1	57	2	1	1	2	0	130	80	166	57.4	74	6.3	3.63	0.59	1.41	1.95	20.8303	11.2378	13.1382	52.8435	59.7	1.05	2	1.05068	4.11854	1	1	2	4	14.5	14.4
2	26	2	2	2	2	0	105	65	152	50.6	75	6.3	3.11	0.86	0.98	1.74	21.901	9.47901	3.38583	58.8751	64.3	1.16	2	0.976763	3.52966	1	1	1	3	4.6	8.4
2	68	2	1	2	2	0	159	95	153	50.4	76	6.3	3.9	2.03	1.55	1.44	21.5302	4.24828	5.6765	36.8975	46.6	0.73	2	0.628213	3.75408	1	0	1	2	4.6	5.1
1	40	2	2	1	2	0	130	94	168	64.3	76	6.3	3.75	2.21	0.96	1.8	22.782	10.9313	11.0663	35.3822	45.3	0.7	2	1.03867	4.044	0	0	2	3	14.5	8.4
2	53	1	2	2	2	0	134	80	156	56.9	80	6.3	5.01	1.47	1.42	2.94	23.381	10.3907	10.1864	72.6728	74.4	1.43	2	1.01665	4.00802	1	1	1	3	4.6	8.4
1	52	1	3	2	2	0	138	90	168	64.1	83	6.3	3.97	1.2	1.11	2.31	22.7112	2.95908	6.24453	36.1692	46	0.72	2	0.471157	3.7955	1	0	1	1	4.6	2.9
1	42	2	3	2	2	0	127	73	161	67.4	85	6.3	4.9	2.15	1.38	2.55	26.0021	9.71608	1.44684	89.2267	85.8	1.75	2	0.987491	3.16042	1	1	1	3	4.6	8.4
1	57	2	1	2	2	0	145	94	160	65.2	86	6.3	4.4	1.81	1.37	2.22	25.4687	6.62183	2.1035	31.3081	41.7	0.62	2	0.820978	3.32294	0	0	1	3	4.6	8.4
2	37	1	2	2	2	0	115	83	162	68.4	87.5	6.3	4.8	1.93	1.29	2.64	26.0631	4.74905	18.8762	62.7987	67.2	1.24	2	0.676606	4.27591	1	1	3	2	24.6	5.1
1	69	2	3	2	2	0	126	81	163	71	90	6.3	4.4	2.47	1.26	2.03	26.7229	7.54905	18.4208	33.7692	43.9	0.67	2	0.877892	4.26531	0	0	2	3	14.5	8.4
1	46	1	3	1	1	0	135	95	172	82.2	93	6.3	4.7	4.36	1.47	1.27	27.7853	5.13465	6.595	46.1016	54.3	0.91	2	0.710511	3.81922	1	1	1	2	4.6	5.1
1	43	1	2	1	1	0	152	114	171	68.9	93.5	6.3	3.7	1.74	1.76	1.16	23.5628	4.46305	12.394	19.2565	30	0.38	2	0.649632	4.09321	0	0	2	2	14.5	5.1
1	55	1	2	2	2	0	135	82	169	83.2	96	6.3	4.6	2.37	0.95	2.58	29.1306	18.2113	15.3373	26.617	37.3	0.53	2	1.26034	4.18575	0	0	2	4	14.5	14.4
2	44	2	1	2	2	0	150	80	159	71.2	100	6.3	3.3	0.74	1.11	1.86	28.1634	4.17035	10.8372	37.0399	46.8	0.74	2	0.620172	4.03492	1	0	2	2	14.5	5.1
2	41	2	2	2	2	0	140	80	156	53.7	70	6.4	3.05	0.61	1.05	1.73	22.0661	7.8445	19.5356	38.9901	46.9	0.78	2	0.894565	4.29083	1	0	3	3	24.6	8.4
1	60	1	1	2	2	0	120	80	157	58.4	77	6.4	5.27	1.52	1.39	3.2	23.6926	2.1203	5.42058	52.4534	57.6	1.04	2	0.326397	3.73405	1	1	1	1	4.6	2.9
1	56	2	2	2	2	0	110	92	163	60.8	81	6.4	4.63	0.74	1.05	3.26	22.8838	2.74605	36.9046	37.3185	45.5	0.74	2	0.438708	4.56708	1	0	4	1	58.2	2.9
2	41	2	1	2	2	0	110	80	158	61.4	81	6.4	3.7	1.17	1.24	1.93	24.5954	11.021	5.32088	42.2845	49.6	0.84	2	1.04222	3.72598	1	0	1	3	4.6	8.4
1	56	2	1	1	2	0	130	80	165	77.9	84	6.4	3.5	1.21	0.85	2.11	28.6134	9.63899	16.1106	35.8489	44.3	0.72	2	0.984031	4.20711	1	0	2	3	14.5	8.4
1	47	2	3	2	2	0	172	102	167	72	86	6.4	3.2	2.15	0.97	1.26	25.8166	3.94535	8.976	37.799	45.9	0.75	2	0.596086	3.95308	1	0	1	1	4.6	2.9
2	67	2	1	2	2	0	150	80	148	50	88	6.4	5.71	1.61	1.76	3.23	22.8269	6.49441	29.9054	36.3225	44.7	0.72	2	0.81254	4.47575	1	0	3	2	24.6	5.1
2	46	1	2	2	2	0	96	65	161	66.1	90	6.4	4.2	3.04	1.37	1.46	25.5006	11.856	24.4271	23.5748	33.3	0.47	2	1.07394	4.38787	0	0	3	4	24.6	14.4
1	61	2	2	2	2	0	129	83	170	76.4	90	6.4	7.1	1.67	2.29	4.06	26.436	5.42611	14.0446	22.797	32.6	0.46	2	0.734488	4.14751	0	0	2	2	14.5	5.1
2	55	1	1	2	2	0	120	79	153	59.7	91	6.4	5.4	3.59	0.99	2.79	25.503	4.09766	16.6587	40.0557	47.8	0.8	2	0.612536	4.22164	1	0	2	2	14.5	5.1
2	55	1	1	2	2	0	140	80	168	75.3	94	6.4	3.18	1.45	0.96	1.57	26.6794	11.5122	15.7706	40.4109	48.1	0.81	2	1.06116	4.19785	1	0	2	4	14.5	14.4
2	62	2	2	2	2	0	172	83	158	75.9	96	6.4	3.6	1.55	0.95	1.95	30.4038	14.3417	16.8669	48.1412	54.3	0.96	2	1.1566	4.22703	1	1	2	4	14.5	14.4
2	44	1	1	2	2	0	164	91	149	70.5	97	6.4	6.8	3.87	1.27	3.79	31.7553	7.76913	0.468234	55.2022	59.6	1.1	2	0.890372	2.67046	1	1	1	3	4.6	8.4
1	66	1	2	1	3	0	132	94	170	86.3	104	6.4	4.2	0.62	1.2	2.72	29.8616	3.1823	17.2834	62.079	64.7	1.23	2	0.502741	4.23763	1	1	2	1	14.5	2.9
1	43	2	3	1	2	0	102	72	166	49.2	58	6.5	4.38	1.12	1.07	2.81	17.8546	3.35659	11.5702	40.2229	46.5	0.8	2	0.525899	4.06334	1	0	2	1	14.5	2.9
2	45	1	2	2	2	0	110	80	162	54.2	66	6.5	4.55	1.12	1.27	2.78	20.6523	11.6746	12.6187	44.0188	49.5	0.88	2	1.06724	4.10101	1	0	2	4	14.5	14.4
2	37	1	3	2	2	0	119	75	158	54.8	81	6.5	3.5	1.56	0.99	1.81	21.9516	4.52684	12.965	36.5088	43.5	0.73	2	0.655795	4.11277	1	0	2	2	14.5	5.1
1	43	1	2	1	1	0	120	76	169	56.8	81	6.5	4.1	1.94	1.53	1.7	19.8873	4.07722	0.491	11.9714	20.4	0.24	2	0.610364	2.69108	0	0	1	1	4.6	2.9
2	63	2	1	2	2	0	163	98	145	51.3	89	6.5	6.1	1.54	2.03	3.38	24.3995	60.0961	24.5212	69.5543	67.9	1.38	2	1.77885	4.38954	1	1	3	4	24.6	14.4
1	70	2	3	2	2	0	154	90	173	68.1	100	6.5	3.4	0.81	0.91	2.13	22.7539	11.4493	14.4842	36.5384	43.5	0.73	2	1.05878	4.16089	1	0	2	4	14.5	14.4
2	54	1	1	2	2	0	131	84	166	88.5	102	6.5	5.7	2.68	1.4	3.09	32.1164	9.24905	8.46661	36.82	43.8	0.74	2	0.966097	3.92771	1	0	1	3	4.6	8.4
2	26	2	3	2	2	0	110	80	151	43.3	58	6.6	2.42	0.46	1.12	1.09	18.9904	8.91836	36.6508	36.4548	42.2	0.73	2	0.950285	4.56408	1	0	4	3	58.2	8.4
2	40	1	2	2	2	0	120	70	160	53.1	71	6.6	1.94	0.46	0.88	0.85	20.7422	7.30426	23.5959	38.5304	43.8	0.77	2	0.863576	4.37284	1	0	3	3	24.6	8.4
1	60	1	2	2	2	0	126	74	168	54.8	72.5	6.6	3.1	0.81	1.58	1.16	19.4161	14.7014	17.8693	46.0056	49.5	0.92	2	1.16736	4.25211	1	0	2	4	14.5	14.4
2	52	1	1	2	2	0	150	98	156	57.5	81	6.6	5.6	1.23	1.53	3.52	23.6275	16.1957	16.5495	14.574	22.6	0.29	2	1.2094	4.21879	0	0	2	4	14.5	14.4
2	49	2	1	2	2	0	160	84	159	60.7	81	6.6	3.8	3.11	1.21	1.19	24.0101	4.35434	1.3925	43.3787	47.5	0.87	2	0.638922	3.1438	1	0	1	2	4.6	5.1
2	26	2	3	2	2	0	127	77	163	62.9	84	6.6	2.8	1.43	0.95	1.21	23.6742	17.3626	22.1758	246.611	161.6	4.69	2	1.23961	4.34588	1	1	3	4	24.6	14.4
2	36	1	3	2	2	0	126	84	151	64.5	85	6.6	6	1.95	1.08	4.04	28.2882	6.12195	4.84237	18.6748	26.7	0.38	2	0.78689	3.68506	0	0	1	2	4.6	5.1
2	51	1	1	2	2	0	140	80	156	66	85	6.6	2.86	1.44	0.98	1.23	27.1203	7.79514	57.1257	44.3601	48.3	0.89	2	0.891824	4.75683	1	0	4	3	58.2	8.4
2	49	1	3	2	2	0	90	60	164	68	87	6.6	4.5	1.82	1.25	2.43	25.2826	12.5685	5.1425	37.7785	43.2	0.76	2	1.09928	3.71117	1	0	1	4	4.6	14.4
2	48	2	2	2	2	0	106	70	155	63.7	89	6.6	3	1.02	1.03	1.51	26.514	5.08793	9.64759	84.6317	75.6	1.68	2	0.706541	3.98442	1	1	1	2	4.6	5.1
1	41	2	1	2	2	0	135	77	167	73	89	6.6	4.9	2.3	1.43	2.44	26.1752	11.2533	13.4979	20.4223	28.4	0.41	2	1.05128	4.13027	0	0	2	4	14.5	14.4
1	45	1	2	1	2	0	101	63	174	79.8	89	6.6	3.9	2.01	0.99	2.01	26.3575	22.5476	14.56	23.461	31.2	0.47	2	1.3531	4.16316	0	0	2	4	14.5	14.4
2	56	1	1	2	2	0	110	70	157	65.6	90	6.6	4.12	1.71	1.09	2.25	26.6137	2.44491	40.9227	50.9908	53.1	1.02	2	0.388262	4.61196	1	0	4	1	58.2	2.9
1	58	1	3	2	1	0	134	87	159	59.3	91	6.6	4	2.24	1.54	1.45	23.4564	11.5783	21.5141	15.574	23.6	0.31	2	1.06364	4.33272	0	0	3	4	24.6	14.4
1	74	1	1	2	2	0	125	61	157	60.9	91	6.6	5.4	2.6	1.2	3.03	24.7069	15.1917	43.7378	56.4639	57	1.13	2	1.18161	4.64086	1	1	4	4	58.2	14.4
1	47	1	3	1	3	0	121	81	170	74.5	91	6.6	3.3	1.85	1.01	1.46	25.7785	6.54518	0.647709	79.1801	72.2	1.57	2	0.815922	2.81138	1	1	1	3	4.6	8.4
1	36	1	3	2	1	0	109	64	170	83	93	6.6	4	2.23	1.06	1.94	28.7197	8.43525	0.992762	19.0188	27.1	0.38	2	0.926098	2.99684	0	0	1	3	4.6	8.4
2	64	2	1	2	2	0	131	81	156	68.9	100	6.6	4.9	1.84	1.29	2.78	28.312	6.81102	5.7268	97.303	83.4	1.92	2	0.833212	3.75791	1	1	1	3	4.6	8.4
2	46	1	3	2	2	0	110	70	166	55.2	68	6.7	3.3	0.61	1.26	1.77	20.0319	6.15155	12.5309	57.5727	56.1	1.15	2	0.788985	4.09798	1	1	2	2	14.5	5.1
2	30	1	2	2	2	0	110	70	150	83.9	70	6.7	3.21	0.62	1.12	1.81	37.2889	3.23973	10.9774	36.3225	40.8	0.73	2	0.510509	4.0405	1	0	2	1	14.5	2.9
1	55	2	2	1	2	0	116	82	166	62.6	71	6.7	3.72	1.42	0.82	2.25	22.7174	5.13413	24.6337	34.0449	39	0.69	2	0.710467	4.39153	0	0	3	2	24.6	5.1
2	43	2	3	2	2	0	122	73	153	61.2	83	6.7	4.8	2.25	1.02	2.77	26.1438	9.76274	9.17592	40.6079	44.1	0.82	2	0.989572	3.96265	1	0	1	3	4.6	8.4
2	56	1	2	2	2	0	150	100	160	63.6	85	6.7	4.37	1.62	1.14	2.49	24.8437	11.4182	16.9104	34.435	39.3	0.69	2	1.0576	4.22815	0	0	2	4	14.5	14.4
2	48	1	1	2	2	0	114	67	159	52.6	87	6.7	4.2	2.98	1.32	1.54	20.8061	10.806	23.7367	56.8658	55.6	1.14	2	1.03366	4.37542	1	1	3	3	24.6	8.4
1	55	1	3	3	1	0	141	76	179	66.1	91.5	6.7	5.5	1.66	1.22	3.53	20.6298	12.7067	13.9286	38.0996	42.2	0.77	2	1.10403	4.14391	1	0	2	4	14.5	14.4
2	31	1	3	2	2	0	110	70	155	45.3	60	6.8	2.93	1	1.31	1.17	18.8554	13.0464	23.1257	39.1503	41.7	0.79	2	1.11549	4.36409	1	0	3	4	24.6	14.4
2	61	1	2	2	2	0	140	80	157	58.9	82	6.8	4.18	1.92	0.88	2.44	23.8955	8.59438	5.4413	41.9711	43.8	0.85	2	0.934215	3.7357	1	0	1	3	4.6	8.4
2	58	1	1	2	2	1	107	69	157	56.2	84	6.8	3.2	2.1	1.23	1.03	22.8001	5.43632	3.1545	35.2403	38.8	0.71	3	0.735305	3.49893	1	0	1	2	4.6	5.1
1	43	2	3	2	1	0	120	100	174	72.7	84	6.8	4.05	1.17	0.95	2.58	24.0124	2.78272	16.7394	41.4209	43.4	0.84	2	0.444469	4.22374	1	0	2	1	14.5	2.9
2	66	1	1	2	2	0	124	75	152	53.9	85	6.8	4.6	2.53	0.98	2.48	23.3293	7.805	15.0115	67.2399	60.8	1.35	2	0.892373	4.17642	1	1	2	3	14.5	8.4
1	60	2	3	2	2	0	130	80	160	55.1	95	6.8	4.73	1.25	1.17	3	21.5234	4.22102	11.593	43.5104	44.9	0.88	2	0.625418	4.0642	1	0	2	2	14.5	5.1
2	63	2	1	2	2	0	142	75	156	48	69	6.9	5.2	2.02	1.73	2.56	19.7239	55.9274	28.1644	12.9523	19.1	0.26	2	1.74762	4.4497	0	0	3	4	24.6	14.4
2	40	2	3	2	2	0	108	70	161	64.8	75	6.9	3.96	1.12	1.02	2.43	24.999	11.6088	29.266	33.8708	36.7	0.69	2	1.06479	4.46636	0	0	3	4	24.6	14.4
2	55	2	1	2	2	0	105	69	154	55.1	81	6.9	4.3	2.02	1.2	2.19	23.2333	33.4781	20.5257	49.4658	47.7	1	2	1.52476	4.3123	1	0	3	4	24.6	14.4
1	31	2	2	3	1	0	120	70	160	75.5	81	6.9	3.51	1.28	0.99	1.94	29.4922	3.12552	22.5838	43.7123	43.8	0.88	2	0.494923	4.3538	1	0	3	1	24.6	2.9
2	45	1	1	2	2	0	160	80	152	67.8	85	6.9	3.32	0.75	1	1.98	29.3456	5.43654	2.4531	36.81	38.9	0.75	2	0.735323	3.38971	1	0	1	2	4.6	5.1
2	65	2	1	2	2	0	150	85	145	55.6	86	6.9	4.9	2.65	1.19	2.52	26.4447	8.50344	10.0554	24.4967	29.4	0.5	2	0.929594	4.0024	0	0	1	3	4.6	8.4
2	55	1	2	2	2	0	110	69	154	61.5	86	6.9	5.6	5.86	1.41	1.55	25.9319	9.21882	11.7321	27.9453	32.2	0.57	2	0.964676	4.06938	0	0	2	3	14.5	8.4
1	34	1	3	2	1	0	122	87	172	82.1	93	6.9	6.3	3.95	1.16	3.36	27.7515	13.2965	0.147166	110.173	83.7	2.19	2	1.12374	2.16781	1	1	1	4	4.6	14.4
1	63	1	2	1	1	0	140	88	174	76	97	6.9	4.7	2.55	1.42	2.13	25.1024	8.27582	14.7512	23.0008	28.1	0.47	2	0.917811	4.16883	0	0	2	3	14.5	8.4
2	55	2	1	2	2	0	147	92	148	60	89	7	3.6	3.62	0.83	1.14	27.3923	7.50096	1.35601	50.4655	47	1.02	3	0.875117	3.13226	1	0	1	3	4.6	8.4
1	41	2	3	1	1	0	130	86	176	84	98	7	4.01	3.98	0.98	1.25	27.1178	6.0785	7.61881	38.2448	38.8	0.78	3	0.783797	3.88189	1	0	1	2	4.6	5.1
2	60	2	1	2	2	0	140	100	166	54.7	105	7	4.96	3.33	1.02	2.44	19.8505	10.9313	12.037	53.2753	48.8	1.08	3	1.03867	4.08052	1	0	2	3	14.5	8.4
1	61	2	1	2	2	0	138	93	165	89.6	109	7	4.1	2.06	1.5	1.67	32.9109	12.1404	12.7252	308.478	171.3	5.85	3	1.08423	4.10466	1	1	2	4	14.5	14.4
2	62	1	1	2	2	0	145	97	156	67.7	94	7.1	5.4	2.37	1.69	2.64	27.8189	7.67447	6.49789	22.2058	26	0.45	3	0.885048	3.81277	0	0	1	3	4.6	8.4
1	62	1	3	3	2	1	170	95	168	77.6	100	7.1	4.3	5.18	0.99	0.98	27.4943	6.4757	5.10549	92.216	69.9	1.85	3	0.811287	3.70804	1	1	1	2	4.6	5.1
2	53	2	1	2	2	0	136	84	159	77.6	102	7.1	5.05	2.09	1.52	2.6	30.695	10.6464	28.0693	41.8805	40.2	0.85	3	1.0272	4.44823	1	0	3	3	24.6	8.4
2	72	1	1	2	2	0	170	93	154	74.6	104	7.1	3.5	2.28	1.28	1.19	31.4556	26.313	25.8261	381.681	195.5	7.14	3	1.42017	4.41206	1	1	3	4	24.6	14.4
2	43	1	1	2	2	0	137	91	168	65.3	89	7.3	4.5	2.16	1.04	2.49	23.1363	101.617	1.02785	51.5357	44	1.05	3	2.00697	3.01193	1	0	1	4	4.6	14.4
2	56	1	1	2	2	0	168	109	144	48	90	7.3	5.22	2	1.56	2.76	23.1481	6.37805	16.4573	44.3601	39.6	0.91	3	0.804688	4.21636	1	0	2	2	14.5	5.1
2	56	2	1	2	2	0	150	87	158	66	90	7.3	5.2	3.31	1.36	2.35	26.4381	10.806	20.5743	97.4715	69	1.97	3	1.03366	4.31332	1	1	3	3	24.6	8.4
2	57	1	1	2	2	0	141	80	161	61.1	82	7.4	4.4	3.38	1.33	1.55	23.5716	7.74111	0.1195	86.3173	61.6	1.75	3	0.888803	2.07737	1	1	1	3	4.6	8.4
2	48	2	1	2	2	0	139	93	145	64.5	98	7.4	4.6	2.89	1.31	1.99	30.6778	27.2117	25.8261	102.357	69.6	2.07	3	1.43476	4.41206	1	1	3	4	24.6	14.4
1	38	1	2	1	1	0	142	93	171	72.7	89.5	7.5	5.3	3.99	0.71	2.79	24.8624	33.6407	21.5329	24.6884	25	0.51	3	1.52687	4.3331	0	0	3	4	24.6	14.4
2	60	1	2	2	2	0	148	96	153	76.8	106	7.5	3.3	1.15	1.01	1.77	32.8079	3.41603	30.2656	46.9929	39.1	0.97	3	0.533521	4.48095	1	0	3	1	24.6	2.9
2	44	2	1	2	2	0	150	101	163	51	80	7.6	3.34	1.35	0.78	1.95	19.1953	11.0492	31.3427	50.0505	39.8	1.03	3	1.04333	4.49614	1	0	3	3	24.6	8.4
2	51	2	1	2	2	0	106	72	150	54.1	81	7.6	4.13	0.56	1.8	2.06	24.0444	7.74589	10.7437	37.6319	32.6	0.78	3	0.889072	4.03115	1	0	2	3	14.5	8.4
2	58	2	2	2	2	0	151	95	155	64.8	85	7.6	5.5	1.87	1.41	3.25	26.9719	21.848	17.1239	44.3794	36.6	0.92	3	1.33941	4.2336	1	0	2	4	14.5	14.4
2	39	2	3	2	2	0	138	91	169	73.5	87	7.6	4.8	1.85	1.22	2.75	25.7344	6.67635	2.10611	41.8916	35.1	0.87	3	0.824539	3.32348	1	0	1	3	4.6	8.4
2	48	2	2	2	2	0	107	77	160	65.9	89	7.6	4.5	2.95	1.14	2.03	25.7422	7.81139	12.1476	94.918	62.7	1.93	3	0.892729	4.08449	1	1	2	3	14.5	8.4
2	70	2	1	2	2	0	170	100	155	68.6	104	7.7	6.07	2.04	1.1	4.05	28.5536	5.04215	33.439	132.892	78.1	2.69	3	0.702615	4.52425	1	1	3	2	24.6	5.1
2	37	1	3	2	2	0	160	94	158	55.7	78	7.8	4.26	1.41	1.17	2.46	22.3121	3.19585	31.0329	42.2845	33.6	0.88	3	0.504586	4.49182	1	0	3	1	24.6	2.9
1	69	1	1	1	2	0	141	83	159	61.5	85	7.8	5.9	1.74	2.26	2.86	24.3266	7.61102	0.150592	22.4142	21.6	0.47	3	0.881443	2.1778	0	0	1	3	4.6	8.4
2	39	2	2	2	2	0	130	80	164	81.9	84	8.1	4.13	1.91	1.49	1.78	30.4506	5.97366	13.4336	38.008	29	0.8	3	0.776241	4.12819	1	0	2	2	14.5	5.1
2	53	1	1	2	2	0	149	90	152	63.3	92	8.3	4.3	3.49	1.07	1.66	27.3979	4.24788	12.906	58.4104	37.5	1.22	3	0.628172	4.11079	1	0	2	2	14.5	5.1
2	60	2	1	2	2	0	148	92	167	74	98	8.4	5.2	3.15	1	2.78	26.5338	13.3986	15.0032	188.663	86.8	3.83	3	1.12706	4.17618	1	1	2	4	14.5	14.4
2	67	2	1	2	2	0	162	94	154	53.4	88	9.2	5.24	2.34	1.08	3.11	22.5164	4.90725	15.4011	39.4219	23.2	0.85	3	0.690838	4.18755	1	0	2	2	14.5	5.1
2	58	1	1	2	2	1	163	106	147	55.2	88	9.6	5.5	2.74	1.7	2.57	25.5449	8.13245	4.299	72.9018	33.6	1.57	3	0.910221	3.63337	1	0	1	3	4.6	8.4
2	73	1	1	2	2	1	163	61	151	63.9	94	9.6	6.9	4.49	1.49	3.39	28.0251	3.84925	1.278	40.5365	21.8	0.88	3	0.585376	3.10653	1	0	1	1	4.6	2.9
2	32	2	2	2	2	0	130	78	157	53.2	72	9.7	3.15	2.36	0.8	1.29	21.583	2.79837	38.8649	39.7841	21.1	0.87	3	0.446905	4.58956	1	0	4	1	58.2	2.9
2	50	2	1	2	2	1	146	80	159	81	100	9.8	4.3	2.52	1.21	1.96	32.0399	11.9086	16.8079	57.1856	27	1.24	3	1.07586	4.22551	1	0	2	4	14.5	14.4
2	45	1	1	2	2	1	133	86	160	60.2	79	11.3	8.16	21.57	0.51	0	23.5156	4.411	5.03711	26.1788	11.6	0.59	3	0.644537	3.70218	0	0	1	2	4.6	5.1
2	60	1	1	2	2	0	170	94	158	63.6	84	11.6	4.34	0.89	1.29	2.65	25.4767	7.74589	15.3693	46.2128	16.9	1.05	3	0.889072	4.18665	1	0	2	3	14.5	8.4
1	60	1	2	3	3	1	174	94	169	75.8	95	11.6	3.8	2.87	1.21	1.3	26.5397	8.46831	0.447115	219.045	58	4.74	3	0.927797	2.65042	1	1	1	3	4.6	8.4
1	65	2	1	2	2	0	138	80	171	69.4	86	12.2	3.38	2.17	0.85	1.55	23.7338	4.90725	50.6914	45.1332	15.1	1.04	3	0.690838	4.70493	1	0	4	2	58.2	5.1
1	49	1	3	1	1	0	117	80	167	66.5	88	12.8	4.7	3.19	1.27	1.99	23.8445	8.52684	4.51424	26.2825	9.2	0.62	3	0.930788	3.65458	0	0	1	3	4.6	8.4
2	66	1	1	2	2	0	159	90	164	59.8	86	13.4	5.88	2.31	1.37	3.47	22.2338	2.90488	10.5352	39.9025	11.6	0.96	3	0.463128	4.02264	1	0	1	1	4.6	2.9
1	52	1	3	1	1	0	107	70	171	81.8	99	16.4	3.48	4.36	0.44	1.08	27.9744	12.4471	12.0882	62.079	11.7	1.82	3	1.09507	4.08236	1	0	2	4	14.5	14.4
2	65	2	2	2	2	1	136	71	154	61.4	98	19.7	5.6	2.66	1.43	2.97	25.8897	4.54328	3.42614	48.6014	7.1	2.13	3	0.65737	3.53481	1	0	1	2	4.6	5.1
2	67	1	1	2	2	0	150	80	151	42.9	71	19.9	4.66	0.93	1.07	3.17	18.815	2.54288	21.463	51.7917	7.4	2.34	3	0.405326	4.33169	1	0	3	1	24.6	2.9
2	31	2	3	2	2	0	145	100	156	51.5	70	20.7	4.16	0.96	1.44	2.29	21.1621	2.64325	11.6446	37.4508	5.2	1.96	3	0.422138	4.06612	1	0	2	1	14.5	2.9

## Sheet: Database description
Description of the database
Gender	1	male
	2	female
Age(year)
Ethnic	1	han ethnic
	2	hui ethnic
Education levels	1	Illiteracy
	2	Elementary School
	3	Other
Smoking	1	smoking
	2	non-smoking
	3	quit smoking
Drinking	1	drinking
	2	non-drinking
	3	quit drinking
Antidiabetic drugs	0	no
	1	yes
SBP	Systolic blood pressure (mmHg)
DBP	Diastolic blood pressure (mmHg)
Height	height expressed in centimeters
Weight	weight expressed in kilograms
WC	Waist Circumference expressed in centimeters
Blood glucose	Blood glucose expressed in mmol/L
TC	Total cholesterol (mmol/L)
TG	Triglycerides (mmol/L)
HDL-C	high-density lipoprotein-Cholesterol (mmol/L)
LDL-C	low-density lipoprotein-Cholesterol (mmol/L)
BMI	Body Mass Index (kg/m2)
Leptin	Serum Leptin (ng/ml)
Adiponectin	Serum Adiponectin (µg/ml)
Insulin	Fasting Serum Insulin (pmol/L)
β-Cell Function (%β)	HOMA-β
Insulin Resistance (100/%S)	HOMA-IR
Group	1=Subjects with NGT;2= Subjects with IFG;3= Subjects with DM (n=45)
Logleptin	Leptin was Log-transformed values
Logadiponectin	Adiponectin was Log-transformed values
HOMA-β	0=no;1=yes
β-Cell Function (%β)	0=no;1=yes
Qadiponectin	the quartiles of adiponectin
Qleptin	the quartiles of leptin
M-adiponectin	median in each quartile of adiponectin
M-leptin	median in each quartile of adiponectin
